# Supplementary material for: Label-free liquid chromatography mass spectrometry analysis of changes in broiler liver proteins under transport stress
Source: PLoS One. 2024 Oct 28;19(10):e0311539. doi: 10.1371/journal.pone.0311539 (PMC11515959; doi:10.1371/journal.pone.0311539)
Supplement: S1 Table — (XLSX) [file pone.0311539.s001.xlsx]

## Sheet: S1_Table
Uniprot acession	Protein description	∑Coverage % by amino acid	a)PSMs	b)Unique Peptides	c)MW [kDa]
A0A3Q2UNP2	1,4-alpha-glucan branching enzyme 1	24	194	17	81.9
Q5ZM05	14_3_3 domain-containing protein (Fragment)	6	16	1	22
Q5ZKJ2	14_3_3 domain-containing protein	12	41	1	28.3
F1NMY1	14-3-3 protein gamma	21	75	3	28.3
A0A1L1RSI2	14-3-3 protein zeta	32	54	6	28.5
O42484	17-beta-hydroxysteroid dehydrogenase type IV	15	73	8	80.1
A0A1D5PD86	2,4-dienoyl-CoA reductase 1	26	45	8	35.7
O13255	2',5'-oligo adenylate synthetase A (Fragment)	6	27	3	58.4
A0A1D5PI39	26S proteasome non-ATPase regulatory subunit 1	6	34	4	106
E1BX02	26S proteasome non-ATPase regulatory subunit 2	9	48	6	100
F1NSP7	26S proteasome regulatory subunit 4	10	30	4	58.5
A0A3Q2U102	2-amino-3-carboxymuconate-6-semialdehyde decarboxylase	6	16	2	44.7
A0A1D5P9U3	3-hydroxy-3-methylglutaryl coenzyme A synthase	15	19	5	60.2
A0A3Q2U9Z6	3-hydroxy-3-methylglutaryl coenzyme A synthase	23	62	8	56
E1C0L2	3-hydroxyanthranilate 3,4-dioxygenase	29	111	9	33.1
F1NAM7	3-hydroxybutyrate dehydrogenase 2	29	65	8	26.8
A0A1D5PH80	3-hydroxyisobutyrate dehydrogenase	4	1	1	35.6
A0A1D5PGW6	3-hydroxyisobutyryl-CoA hydrolase, mitochondrial	9	12	3	42.8
A0A1D5P1D0	3'-phosphoadenosine 5'-phosphosulfate synthase 2	9	39	5	67.3
A0A1D5PNC6	40S ribosomal protein S12	56	57	6	14
E1BSJ2	40S ribosomal protein S21	47	4	3	9.1
A0A1D5P4V9	40S ribosomal protein S24	26	22	3	17.2
F1NU56	40S ribosomal protein S25	22	29	3	13.7
Q5ZM66	40S ribosomal protein S26	24	28	3	13
A0A1D5NZ06	40S ribosomal protein S27	38	19	3	9.5
A0A1L1RJT5	40S ribosomal protein S30	11	11	1	10.1
F2Z4K7	40S ribosomal protein S3a	32	82	8	29.8
F7BYQ2	40S ribosomal protein S6	27	38	6	28.7
F1NN16	40S ribosomal protein S7	22	12	3	22.1
A0A1D5PT58	40S ribosomal protein S8	22	59	5	30.6
Q90576	450 kDa protein (Fragment)	33	75	1	47.4
F1NVJ0	4-hydroxyphenylpyruvate dioxygenase	50	112	16	44.9
F1NWN8	5-formyltetrahydrofolate cyclo-ligase	15	18	3	22.5
A0A1D5PD80	5'-nucleotidase domain containing 4	21	83	9	65.2
F1NB66	60S acidic ribosomal protein P0	18	52	6	38.2
A0A452J848	60S ribosomal protein L13	10	6	2	21.9
F1NPD3	60S ribosomal protein L18a	18	8	2	17.5
F1N9J4	60S ribosomal protein L22	8	12	1	19
A0A452J7V8	60S ribosomal protein L27	13	16	3	23.6
A0A1D5PFV4	60S ribosomal protein L35	3	4	1	38.3
Q8UWG7	60S ribosomal protein L6	16	39	5	33.9
A0A452J886	60S ribosomal protein L7a	15	33	6	40.8
A0A3Q2U869	6PF2K domain-containing protein	26	175	16	73.4
A0A1D5P4S8	6-phosphofructokinase	3	23	1	91.5
Q5ZIZ0	6-phosphogluconate dehydrogenase, decarboxylating	19	100	8	53.3
Q5ZJY1	6-phosphogluconolactonase	35	56	6	26.2
A0A3Q2TW36	6-pyruvoyltetrahydropterin synthase	11	18	2	25.2
A0A3Q2UM51	7-methylguanosine phosphate-specific 5'-nucleotidase	5	13	2	57.1
A0A3Q2UEG8	A2M domain-containing protein	21	32	3	16.9
A0A3Q2TZA4	A2M_recep domain-containing protein	13	55	2	33.8
A0A1D5PCD2	A2M_recep domain-containing protein	27	165	10	61
F1NEQ4	A2M_recep domain-containing protein	23	44	5	29.3
Q5ZJQ6	AA_TRNA_LIGASE_II domain-containing protein	48	150	21	57.2
A0A1D5PBC6	AA_TRNA_LIGASE_II domain-containing protein	30	127	13	64.1
R4GJ59	AA_TRNA_LIGASE_II domain-containing protein	20	133	10	71.3
A0A1D6UPQ3	AA_TRNA_LIGASE_II domain-containing protein	27	185	14	90.6
F1P372	AA_TRNA_LIGASE_II domain-containing protein	17	93	7	90.2
F1P5J5	AA_TRNA_LIGASE_II_ALA domain-containing protein	25	213	24	106.9
Q5ZMB8	AAA domain-containing protein	16	37	5	48.6
Q5ZIT7	AAA domain-containing protein	14	40	4	47.2
A0A3Q2U839	AAA domain-containing protein	8	22	3	47.6
A0A1L1RYL5	AAA domain-containing protein	6	4	2	48.8
A0A1D6UPS7	AB hydrolase-1 domain-containing protein	20	124	11	66.8
A0A1D5PVX9	Abhydrolase domain containing 14B	24	39	4	22.5
A0A3Q3ALF0	Abhydrolase_2 domain-containing protein	6	21	2	29
R4GHY3	Abhydrolase_2 domain-containing protein	24	21	3	26.2
A0A1L1RJ88	Acetylserotonin O-methyltransferase like	32	117	16	69.5
E1C6N5	Acetyltransferase component of pyruvate dehydrogenase complex	16	48	7	66.5
A0A3Q2UHZ1	Acidic leucine-rich nuclear phosphoprotein 32 family member E	25	41	5	31.5
Q5ZMW1	Aconitate hydratase, mitochondrial	15	87	11	85.6
F1P476	Actin, aortic smooth muscle	25	64	8	42
A0A3Q3A3B6	Actin-related protein 2	31	108	10	45.4
E1C8Y3	Actin-related protein 2/3 complex subunit 3	20	40	4	20.5
A0A3Q3ANM5	Actin-related protein 2/3 complex subunit 4	44	77	6	20.9
Q5ZMV5	Actin-related protein 2/3 complex subunit 5	15	16	2	16.4
F1P1S6	Actin-related protein 2/3 complex subunit 5	10	3	1	13.3
Q5ZJI7	Actin-related protein 2/3 complex subunit	39	112	10	41.7
Q5ZI99	Actin-related protein 2/3 complex subunit	20	19	5	41
E1C123	Activator of HSP90 ATPase activity 1	12	37	4	38
F1NFU9	Acyl-CoA binding domain containing 7	50	19	3	9.9
E1BS15	Acyl-CoA synthetase family member 2	26	55	10	65.3
F1ND19	Acyl-CoA synthetase long chain family member 4	1	6	1	74.5
A0A1D5NUN3	Acyl-CoA synthetase short chain family member 2	14	68	8	77.2
F1NY37	Acyl-coenzyme A oxidase	18	43	7	74.5
F1ND06	ADAM metallopeptidase with thrombospondin type 1 motif 7	0	3	1	200.1
R4GLW2	Adaptor protein, phosphotyrosine interacting with PH domain and leucine zipper 2	2	2	1	75.3
F1P2A6	Adenosine deaminase	24	55	8	40.7
A0A1D5NWI2	Adenosylhomocysteinase	31	124	13	48.9
A0A3Q2UBW3	Adenylate kinase 2, mitochondrial	21	57	7	42.2
Q5U7A2	Adenylosuccinate lyase	30	124	12	54.6
F1NS23	Adenylosuccinate synthetase isozyme 2	2	6	1	56.3
A0A1D5Q032	Adenylyl cyclase-associated protein	24	91	11	51
C7G537	ADF actin binding protein	31	26	3	16.1
A0A3Q2U335	ADF-H domain-containing protein	31	19	2	13.2
A0A0N7G7I8	Adipocyte fatty acid binding protein	46	39	4	14.9
A0A1D5PGQ5	AdoHcyase_NAD domain-containing protein	10	44	3	61.5
Q5ZKR9	ADP ribosylation factor 4	46	85	5	20.5
Q5ZMH8	AFP-like domain-containing protein	22	47	6	40.1
A0A1D5PB61	Agmatinase, mitochondrial	3	9	1	36.5
A0A3Q2ULT4	AIRC domain-containing protein	8	67	8	116.8
A0A3Q2UE34	AIRS_C domain-containing protein	14	43	5	32.5
E1BT93	Aldedh domain-containing protein	26	141	12	56.8
E1C155	Aldehyde dehydrogenase 6 family member A1	7	17	3	54.9
E1C4W4	Aldehyde dehydrogenase 7 family member A1	18	148	11	58
F1P4K4	Aldehyde dehydrogenase 8 family member A1	25	119	11	53.2
F1NMN7	Aldehyde dehydrogenase 9 family member A1	10	56	7	63.6
F1NH33	Aldehyde dehydrogenase	11	14	4	54.1
F1NT57	Aldo_ket_red domain-containing protein	33	106	4	37
E1BU27	Aldo_ket_red domain-containing protein	29	99	12	49.5
E1BVD1	Aldo_ket_red domain-containing protein	50	134	8	35.6
E1C1I6	Aldo_ket_red domain-containing protein	53	153	9	35.9
F1N9F8	Aldo-keto reductase family 1 member A1	23	116	10	41.3
F1P331	Aldo-keto reductase family 7 like (gene/pseudogene)	8	11	2	36.6
Q92007	Aldolase A (Fragment)	19	12	1	4.4
F1NZC0	Aldose 1-epimerase	31	87	7	38
X2J6L4	Allograft inflammatory factor 1 like	7	10	1	16.3
E1BZE1	Alpha 2-HS glycoprotein	11	16	3	37.2
A0A1D5PYP4	Alpha tocopherol transfer protein	16	36	4	31.5
E1BSN7	Alpha-1,4 glucan phosphorylase	10	71	3	96.7
Q7ZZK3	Alpha-1,4 glucan phosphorylase	33	316	22	98.5
A7UEB0	Alpha-1-acid glycoprotein	19	7	3	22.3
A0A1D5P9P3	Alpha-actinin-1	12	84	5	105.6
A0A1D5NXS9	Alpha-actinin-4	14	89	7	117.2
A0A1D5PUZ5	Alpha-amylase	8	3	3	57.5
A0A1L1RNS0	Alpha-enolase	40	489	14	48.9
F1NJF8	Alpha-galactosidase	14	32	4	47.4
F1NLJ7	Alpha-mann_mid domain-containing protein	5	21	2	115.6
Q5F3F8	Alpha-mann_mid domain-containing protein	8	22	1	74.2
F1P298	Amidohydrolase domain containing 1	41	158	15	47.6
A0A1D5PMN7	Amidohydro-rel domain-containing protein	21	132	11	58
A0A1D5PZ51	Amidohydro-rel domain-containing protein	13	51	5	70.7
F1P3I8	Amidophosphoribosyltransferase	25	106	11	56.2
F1NJV1	Amino_oxidase domain-containing protein	15	37	5	54.3
F1NLE7	Aminoacyl tRNA synthetase complex interacting multifunctional protein 1	38	111	10	34.7
F1NSQ1	Aminoacyl tRNA synthetase complex interacting multifunctional protein 2	22	59	6	34.5
B0FLP0	Aminoimidazole-4-carboxamide ribonucleotide transformylase/IMP cyclohydrolase	31	133	15	64.4
F1NSZ4	Aminopeptidase like 1	24	74	10	56.1
I6ZIP5	Aminopeptidase	4	28	3	108.5
A0A3Q2UDT6	Aminopeptidase puromycin sensitive	27	269	29	124.1
E1BXL5	Aminotran_1_2 domain-containing protein	7	9	2	47.9
E1BZJ9	Aminotran_5 domain-containing protein	9	13	2	45.5
A0A1D5PX97	AMP_N domain-containing protein	29	100	13	55.1
Q5F420	AMP-binding domain-containing protein	17	54	9	78.5
F1NNV2	AMP-binding domain-containing protein	4	8	1	75.6
A0A1D5PF87	Amylo-alpha-1, 6-glucosidase, 4-alpha-glucanotransferase	22	196	29	174.3
A0A1D5PAY6	Anamorsin	17	21	4	34.6
F1NDH2	Angiotensinogen	6	19	3	51.3
F1P1R3	ANK_REP_REGION domain-containing protein	5	1	1	24
F1NSB6	Ankyrin repeat and FYVE domain containing 1	7	32	5	118.4
A0A1C9KD18	Annexin	6	7	2	38.6
A0A1D5PY67	Annexin	37	143	22	86.9
E1C1D1	Annexin	2	9	1	49.3
F1NLP7	Antithrombin-III	39	128	17	51.7
A0A1D5PXH0	AP complex subunit beta	21	156	8	104.7
A0A1D5P7Y8	AP complex subunit beta	21	133	9	105.6
A0A1D5P8C3	AP_endonuc_2 domain-containing protein	13	37	4	44
F1NDA9	AP-1 complex subunit gamma	5	30	3	91.4
A0A1D5NV94	AP-2 complex subunit alpha	17	91	13	107
A0A452J7T4	AP-2 complex subunit mu	10	35	4	55
A0A1D5PAF9	AP-3 complex subunit beta	1	1	1	124.4
E1C5M4	APH domain-containing protein	30	67	7	41.4
A0A3Q2UCU8	Apolipoprotein B mRNA editing enzyme catalytic polypeptide like 4	2	1	1	39
Q197X2	Apolipoprotein B	28	1014	1	523
F1NV02	Apolipoprotein B	29	1036	5	523
A0A3Q2U9L4	Apoptosis inhibitor 5	4	10	2	58.7
F1NKX8	ArfGAP with SH3 domain, ankyrin repeat and PH domain 2	1	11	1	124.9
E1BR38	Argininosuccinate synthase	17	66	8	46.9
A0A3Q2U611	Arginyl aminopeptidase	25	157	18	102.2
F1P1K3	Arp2/3 complex 34 kDa subunit	31	86	10	34.4
F1NCJ8	Arsenite methyltransferase	11	58	5	56.9
F1NBC2	Arylacetamide deacetylase	16	31	5	44.6
A0A1L1RSX4	Asparaginase	9	41	5	66.6
F1NTM7	Aspartate aminotransferase	32	82	11	45.9
A0A1L1RPR4	Aspartate aminotransferase	18	37	7	48
A0A1D5NW93	ATP synthase F1 subunit delta	9	1	1	16.8
F1NSC1	ATP synthase peripheral stalk-membrane subunit b	7	11	3	51.1
A0A343VN31	ATP synthase protein 8	26	10	1	6.4
A0A1D5PN54	ATP synthase subunit alpha	26	95	12	59.9
A0A1L1RY04	ATP synthase subunit beta	17	100	9	68.4
E1C658	ATP synthase subunit d, mitochondrial	42	31	6	18.3
Q9YH14	ATP synthase subunit e, mitochondrial	34	18	2	8.3
A0A1L1RYK0	ATP synthase subunit gamma	18	20	5	32.7
F1NIL3	ATP synthase subunit	12	6	1	11.8
E1C4V1	ATP synthase-coupling factor 6, mitochondrial	23	7	2	12.4
A0A1D5PSE5	ATP-citrate synthase	27	254	26	121.1
F1NKB6	ATP-dependent 6-phosphofructokinase	32	202	19	85.1
F1NV49	ATP-dependent RNA helicase DDX1	3	2	1	82.5
E1C8H5	ATRX chromatin remodeler	0	3	1	274.3
F1P2W2	Attractin	0	3	1	166.2
Q5ZJ61	B5 domain-containing protein	21	77	11	65.9
Q6KDZ1	Basement membrane-specific heparan sulfate proteoglycan core protein	1	3	2	432.6
Q25QX5	BASH/BLNK N-terminal associated protein 1	8	1	1	26.7
A0A1D5PGH1	Basigin	21	44	5	39.8
A0A3Q2TYT7	BCL2 like 15	27	35	4	18.1
Q6L754	Beta-2-microglobulin	43	29	4	13
G4WW42	Beta-actin (Fragment)	16	1	1	16
I7ARS8	Beta-arrestin 1 (Fragment)	21	27	3	17.5
A0A1D5PXL0	Beta-galactosidase	7	21	4	73.4
Q90864	Beta-H globin	50	119	7	16.4
A0A1L1RT07	Beta-hexosaminidase	6	34	3	70.6
F1NTQ2	Beta-hexosaminidase	11	24	3	63
E1BU99	Beta-ureidopropionase 1	40	183	14	42.7
A0A023PS16	BG0 protein	3	3	1	33.5
A0A1D5P8E8	BH3-interacting domain death agonist	26	36	5	33.8
F6U2D7	BHLH domain-containing protein	3	2	1	26.2
A0A3Q2TSJ9	BICD cargo adaptor 2	1	1	1	94.9
A0A1D5PB77	Bile acid-CoA:amino acid N-acyltransferase	16	46	5	44.3
A0A1D5PYU9	Biphenyl hydrolase like	16	36	4	31.9
A0A3Q2U4M1	Branched-chain-amino-acid aminotransferase	7	13	2	44.4
A0A1D5PLK6	BRO1 domain-containing protein	13	77	9	97.4
E1C6M9	Cadherin-1	10	76	8	97.7
Q7LZ78	Calcimedin, 32K (Fragments)	5	12	1	17.1
R4GI86	Calcium binding protein 39	10	32	3	39.9
Q90940	Calcium-binding protein	26	40	5	22.1
E1BQN9	Calcyclin binding protein	35	36	6	25.6
A0A1L1RKY9	Caldesmon	23	64	10	60.1
A0A3Q3AZM2	Calmodulin	33	93	7	17.4
A4ZZ65	Calpain	12	53	6	80.3
O42134	Calpain small subunit (Fragment)	26	32	5	23.9
A0A452J7Z6	Calponin	12	20	4	35.4
Q5ZKU6	Calponin	9	17	1	33.4
A0A1L1RWF6	Calponin	14	46	3	36.6
F1NA58	Calponin-homology (CH) domain-containing protein	11	67	7	82.6
A0A1D5P0U5	Calreticulin	17	68	9	48.1
A0A3Q3AUG8	Calumenin	15	7	2	19.5
F1NIF0	Carbonic anhydrase	3	2	1	43.8
V9LU50	Carboxylic ester hydrolase (Fragment)	23	89	2	61.2
A0A1D5NX08	Carboxylic ester hydrolase	20	75	3	61.9
A0A1D5PMD9	Carboxylic ester hydrolase	23	92	1	61.9
A0A1L1RKJ5	Carboxypeptidase	7	15	2	53.1
Q5F3W4	Carboxypeptidase	4	6	1	49.9
F1P1U3	Carn_acyltransf domain-containing protein	7	21	3	73.9
A0A1D5Q004	Carnitine O-acetyltransferase	3	6	2	75.3
Q6B842	Carnitine palmitoyltransferase I	2	1	1	87.8
F1NV61	Caspase 7	9	6	3	34.7
F1NC41	Castor zinc finger 1	0	8	1	205
Q5ZMM4	Catalase	32	129	13	60
F1NI85	Catechol-O-methyltransferase domain containing 1	18	29	5	38.5
E1C7M7	Catenin alpha 1	24	185	17	100
A7M6V5	Cathelicidin-2	9	25	2	23.9
A0A1L1RS19	Cathepsin B	15	32	5	39.6
Q6XFR1	CD47 glycoprotein isoform A	4	3	1	34.9
A0A1D5NXJ7	Cell adhesion molecule 1	6	12	2	48
A0A3Q2TUW7	Cell division control protein 42 homolog	11	24	1	21.7
O57348	Cellular nucleic acid binding protein	28	33	1	19
A0A1D6UPT3	Cellular nucleic acid-binding protein	28	41	1	18.8
A0A1D5PBP6	Ceruloplasmin	18	58	16	130.7
A0A1D5PCX2	Charged multivesicular body protein 2a	4	3	1	24.8
F1NYZ7	Chloride intracellular channel 4	28	83	6	28.5
Q5ZKI1	Chloride intracellular channel protein	38	54	7	28.1
O93480	Chromobox protein (CHCB1)	9	2	1	21.5
A0A1D5P0D2	Chromosome 12 open reading frame 10	2	6	1	52.3
E1BV44	Chromosome segregation 1 like	8	31	6	110.4
F1NW23	Clathrin heavy chain	24	178	31	191.5
Q5ZKH1	Clathrin light chain	4	1	1	28.3
F1N988	Clustered mitochondria protein homolog	4	31	5	171.6
A0A3Q2UPA9	CMD domain-containing protein	13	14	3	29.8
Q5ZHM4	CN hydrolase domain-containing protein	14	26	4	55.4
A0A1D5PEU7	CN hydrolase domain-containing protein	16	51	5	54.6
F1NWP1	Coagulation factor IX	3	2	1	51.8
H9L3L2	Coatomer subunit alpha	22	168	23	138.4
A0A1L1RUT1	Coatomer subunit beta'	15	104	11	103.1
F1NB52	Coatomer subunit gamma	19	80	11	97.5
A0A1D5PLX0	Coatomer subunit gamma	4	23	1	97.5
A0A1D5PCF9	Coatomer subunit zeta	3	13	1	38
R4GL80	Coenzyme A synthase	13	35	6	56.3
A0A452J7T9	Cofilin-2	41	63	5	18.6
A0A1D5PNS1	Coiled-coil domain containing 88C	0	2	1	243.6
R4GKF0	Coiled-coil-helix-coiled-coil-helix domain containing 10	24	7	2	9.4
Q5ZLU8	Cold-inducible RNA-binding protein	17	18	2	21
Q71SG2	Collapsin response mediator protein-2A	29	116	13	73.4
E1BSP0	Complement C1q A chain	4	1	1	25.5
F1NJF0	Complement C1q binding protein	6	3	1	24.3
A0A1D5PC67	Complement C5	13	126	20	195.7
F1NJU5	Complement C8 alpha chain	6	12	3	67.7
A0A1D5PEY8	Complement C8 gamma chain	30	26	4	22.3
A0A3Q2TVA9	Complement factor D	21	88	8	49.5
F1ND23	Complex1_30kDa domain-containing protein	5	2	1	29.2
A6BM71	Connectin (Fragment)	0	14	1	904.2
A0A3Q2TWH8	Copper chaperone for superoxide dismutase	4	9	1	30.8
A0A1D5NZZ9	Cordon-bleu WH2 repeat protein like 1	1	17	1	129
A0A1D5PCT4	Coronin	26	123	12	64.4
A0A1D5PY15	Coronin	12	56	4	58.5
A0A160F7C1	Corticosteroid binding globulin	21	58	8	47.7
F1NZC1	Costars domain-containing protein	27	18	2	9
A0A1D5PN05	COX6C domain-containing protein	14	6	1	8.8
A0A3Q2U9H1	CRAL_TRIO_N domain-containing protein	28	29	2	11.7
A0A1L1RZH6	Crystallin mu	44	55	9	26.8
A0A3Q2UE81	CS domain-containing protein	8	2	1	22.3
Q91956	CSD_1 domain-containing protein	13	41	4	36.3
F1NHL2	Cullin associated and neddylation dissociated 1	21	218	22	136.3
R4GKJ0	CXXC motif containing zinc binding protein	25	22	3	18.2
A0A3Q2UDX4	Cystathionine beta-synthase	33	168	17	63.6
E1BYF1	Cystathionine gamma-lyase	24	71	8	43.9
R4GLT1	Cystatin domain-containing protein	13	14	2	22.4
F1NHH1	Cystatin domain-containing protein	58	34	4	11.2
A0A1D5PSQ9	Cysteine and histidine-rich domain-containing protein 1	13	21	2	37.3
E1C9J4	Cysteine dioxygenase	5	2	1	23.9
F1N8J8	Cysteine rich protein 2	7	15	1	26
A0A1D5PD38	Cysteine sulfinic acid decarboxylase	5	24	2	55.2
F1NLQ2	Cytidine monophosphate N-acetylneuraminic acid synthetase	3	16	1	46.2
R4GJC4	Cytidine/uridine monophosphate kinase 2	34	23	6	24.7
A0A1D5NYX6	Cytochrome b5	21	17	2	14.4
A0A1D5P7X9	Cytochrome b-c1 complex subunit 7	12	1	1	13.5
A0A1D5P4L5	Cytochrome c domain-containing protein	7	9	1	11.2
A0A0S2C2F6	Cytochrome c oxidase subunit 2 (Fragment)	4	5	1	25.7
E1C043	Cytochrome c oxidase subunit 5A	11	9	2	16
A0A1D5PUI6	Cytochrome c oxidase subunit 5B	9	4	1	14
R4GLP0	Cytochrome c oxidase subunit 7C	6	6	1	15.1
A0A1L1RSG1	Cytochrome c oxidase subunit	28	5	2	11.8
A0A1D5PQV0	Cytoplasmic aconitate hydratase	22	270	19	101.2
E1BW56	Cytoplasmic FMR1-interacting protein	1	11	1	145.3
F1NCR3	Cytosolic purine 5'-nucleotidase	22	81	10	68.9
E1BUR3	DDRGK domain containing 1	8	1	1	25.7
A0A1D5PD32	DEAD-box helicase 17	4	13	2	73
E1BV75	Dehydrogenase/reductase 7	39	105	10	37.7
F1NN49	Delta-aminolevulinic acid dehydratase	18	80	9	55.2
F1NFB8	Deltex E3 ubiquitin ligase 3L	1	1	1	83.3
Z4YJB8	Destrin	33	96	8	18.5
F1P0I1	DExD/H-box helicase 60	11	44	13	210.8
Q8QFT5	Diazepam binding inhibitor	30	19	2	9.8
A0A1D5PTB3	Dihydrodiol dehydrogenase	31	146	12	42.6
A3RKL3	Dihydrofolate reductase	71	115	11	21.8
A0A1D5PUL8	Dihydrolipoamide acetyltransferase component of pyruvate dehydrogenase complex	2	1	1	53.2
Q5ZM32	Dihydrolipoyl dehydrogenase	13	28	5	53.9
A0A3Q2TU25	Dihydropyrimidine dehydrogenase [NADP(+)]	23	131	17	111.3
Q8QH01	Dimethylaniline monooxygenase [N-oxide-forming]	24	89	11	60.4
E1BSV1	Dimethylglycine dehydrogenase	5	19	3	96.4
A0A1D5NYY8	Dipeptidyl peptidase 7	4	22	2	62.1
D5M8S2	DJ-1	54	46	7	19.9
E1BXS8	DLH domain-containing protein	31	77	7	28.2
Q6SVA6	DMRT1 isoform e (Fragment)	8	18	2	25.8
A0A1D5NTR2	DNA (Cytosine-5-)-methyltransferase 3 alpha transcript variant X1	2	1	1	98.9
A0A1D5PBI5	DNA damage-binding protein 1	1	10	1	126.8
B3Y932	DNA-(apurinic or apyrimidinic site) lyase	7	18	2	33.4
F1NNS1	Dolichyl-diphosphooligosaccharide--protein glycosyltransferase 48 kDa subunit	6	5	2	48.7
E1C0F1	Dolichyl-diphosphooligosaccharide--protein glycosyltransferase subunit 1	6	9	3	77
A0A1L1RL15	Dolichyl-diphosphooligosaccharide--protein glycosyltransferase subunit 2	3	1	1	75.7
E1BV90	Dopa decarboxylase	5	7	2	55
A9CP13	D-serine dehydratase (Fragment)	22	48	6	40.4
F1NY09	DUF1907 domain-containing protein	18	53	4	34.7
A0A3Q2UPN5	Dynactin subunit 1	7	34	1	147.7
A0A1D5PEZ3	Dynactin subunit 1	5	31	1	139.8
A0A1D5PFB8	Dynactin subunit 2	24	53	7	45.1
A0A3Q2U7G4	Dynamin 1	2	4	1	95.7
F1NKL4	Dynein cytoplasmic 1 heavy chain 1	13	331	43	532.8
F1N8L5	Dynein light chain	12	4	1	10.3
A0A1D5PH14	Dynein light chain roadblock	44	25	3	10.8
A0A3Q2U6P7	Dynein light intermediate chain	3	2	1	59.4
A0A1D5PHV9	Early endosome antigen 1	6	45	8	166.2
F1NJE8	Ectonucleoside triphosphate diphosphohydrolase 8	2	2	1	54.1
Q49B65	EF hand-containing protein 1	12	35	3	26.9
E1C7F4	EHN domain-containing protein	26	87	12	55.6
F1N9U8	Electron transfer flavoprotein subunit alpha	18	23	4	36.7
F1NY29	Electron transfer flavoprotein-ubiquinone oxidoreductase	2	1	1	68.7
A0A1D5NT61	ELFV_dehydrog domain-containing protein	24	98	12	60.8
A0A1L1RRR1	Elongation factor 1-alpha	13	53	5	51.7
A0A1D5PS29	Elongation factor 2	29	241	24	95.3
A0A3Q2UFH9	EMAP like 4	1	2	1	113.3
F1NRM8	Endoplasmic reticulum resident protein 29	25	60	6	28.2
A0A1D5PPN9	Endoplasmin	22	165	19	91.5
A0A3Q3AS95	Endothelial differentiation-related factor 1 homolog	18	12	2	15.4
A0A1D5PNK0	Enolase-phosphatase E1	3	4	1	48
E1BW06	Enoyl-CoA delta isomerase 2	15	25	4	44.4
A0A1D5PDA1	Enoyl-CoA hydratase 1	19	69	9	56.4
A0A3Q3AV17	Enoyl-CoA hydratase and 3-hydroxyacyl CoA dehydrogenase	17	67	9	79.6
F1NPP8	ENTH domain-containing protein	2	3	1	71.1
A0A1D5PUF7	Epimerase domain-containing protein	11	21	3	36.4
A0A3Q3AXF1	Epsin 3	1	12	1	74.8
A0A1D5NZG8	Ethanolamine-phosphate phospho-lyase	3	2	1	55.9
Q9DEQ6	Eukaryote initiation factor 2 beta	26	82	7	38.4
A0A1D5PVM5	Eukaryotic initiation factor 4A-II	34	165	13	44.7
A0A1D5PG30	Eukaryotic translation elongation factor 1 delta	18	85	8	76.1
Q6EE30	Eukaryotic translation elongation factor 1	11	70	5	49.8
A0A1D5NYX1	Eukaryotic translation initiation factor 1	14	23	2	22.4
F1NPF0	Eukaryotic translation initiation factor 2 subunit 3	21	69	7	51.1
A0A1L1RYW0	Eukaryotic translation initiation factor 2A	8	16	3	64.4
E1BSS3	Eukaryotic translation initiation factor 3 subunit A	7	41	7	164.3
A0A1D5PW68	Eukaryotic translation initiation factor 3 subunit B	6	26	5	92.3
F1NCE1	Eukaryotic translation initiation factor 3 subunit D	2	12	1	63.9
A0A1D5PIX9	Eukaryotic translation initiation factor 3 subunit E	9	32	3	54
A0A1D5PVL4	Eukaryotic translation initiation factor 3 subunit F	8	5	1	23.2
A0A3Q3AA40	Eukaryotic translation initiation factor 3 subunit G	8	28	3	49.6
E1C6T8	Eukaryotic translation initiation factor 3 subunit I	30	58	7	36.5
A0A1D5P5T1	Eukaryotic translation initiation factor 3 subunit K	5	12	1	25.1
A0A1D5P490	Eukaryotic translation initiation factor 4 gamma 1	8	118	12	182
A0A1L1RTK9	Eukaryotic translation initiation factor 4B	5	14	2	97.9
E1C115	Eukaryotic translation initiation factor 4E binding protein 1	10	11	1	12.5
R4GJD6	Eukaryotic translation initiation factor 4E family member 1B	3	10	1	28.1
A0A3Q2TU97	Eukaryotic translation initiation factor 4E	23	43	5	25.4
A0A1B1XXT1	Eukaryotic translation initiation factor 5A	27	13	3	16.7
A0A1D5PNG3	Eukaryotic translation initiation factor 6	22	19	3	26.5
A0A3Q3B0X4	EXPERA domain-containing protein	6	5	1	24
A0A3Q2UFA8	Exportin-7	8	77	8	133.2
A0A1D5NW85	Extracellular fatty acid-binding protein	21	22	3	20.2
A0A1D5PPQ2	FABP domain-containing protein	10	20	3	31.3
A0A140T8G0	FABP domain-containing protein	61	283	8	14.2
Q5ZLP3	F-actin-capping protein subunit alpha (Fragment)	25	35	3	22.9
A0M8U0	F-actin-capping protein subunit alpha	24	40	4	32.8
A0A452J864	F-actin-capping protein subunit beta	38	120	10	29.3
A0A1D5PZ00	Family with sequence similarity 49 member B	9	6	2	36.8
R4GMB6	Farnesyl pyrophosphate synthase	30	113	11	40.4
F1NKQ7	Fas associated via death domain	31	32	6	22.8
D5LPR1	Fascin	13	40	5	54.1
A0A1D5P6Q5	Fatty acid synthase	15	272	30	274.6
Q2MJT5	Fatty acid translocase	4	11	2	52.6
Q90WA9	Fatty acid-binding protein, liver	54	48	5	14.2
F6QGI8	FBPase domain-containing protein	27	123	13	51.8
A0A1D5PNX0	Fe-ADH domain-containing protein	6	12	2	50.5
A0A1D5PU09	Fermitin family member 2	13	85	9	81.8
E1C771	FGGY carbohydrate kinase domain containing	15	24	5	60
F1P4V1	Fibrinogen alpha chain	16	74	11	82.3
F1NUL9	Fibrinogen beta chain	25	113	13	55.3
E1BV78	Fibrinogen C-terminal domain-containing protein	38	142	14	49.9
F1NJT4	Fibronectin	5	46	9	277
F1NX60	Fibulin-1	5	6	2	78.1
Q90WF1	Filamin	28	395	39	272.8
E1BRR7	FMN hydroxy acid dehydrogenase domain-containing protein	15	31	4	40.5
F1NE33	Formimidoyltransferase-cyclodeaminase	30	186	16	59.1
C4PFJ7	Fowlicidin-1	19	33	3	16.1
B4Z858	Fructose-bisphosphate aldolase (Fragment)	49	25	4	20.1
Q7LZE8	Fructose-bisphosphate aldolase (Fragment)	100	24	2	2.3
R4GM10	Fructose-bisphosphate aldolase	34	106	9	39.3
F1NYW8	Fumarylacetoacetase	27	84	10	46.5
A0A1D5P6S2	Fumarylacetoacetate hydrolase domain containing 2A	5	8	1	32.9
E1BTT7	Gal_mutarotas_2 domain-containing protein	3	15	2	104.8
E1C1B4	Galactokinase 1	30	53	8	41.6
R4GFF0	Galactose-1-phosphate uridylyltransferase	4	1	1	28.4
A0A452J7X2	Galectin	45	36	4	13.9
Q8QGD9	Galectin	4	4	1	35.5
E1BXI0	Gamma-butyrobetaine hydroxylase 1	34	82	12	49.4
E1BZY3	Gamma-glutamylaminecyclotransferase	11	23	3	18.9
F1N9J3	GB1/RHD3-type G domain-containing protein	5	32	3	113.9
A0A3Q2U4L1	GB1/RHD3-type G domain-containing protein	21	88	10	71.5
F1NAK4	GCN1 activator of EIF2AK4	1	2	1	293.2
F1NYN9	GDP-mannose pyrophosphorylase A	19	46	6	47
A0A1D5PNS4	Gelsolin	12	53	7	91.4
A0A3Q2U679	Gephyrin	27	96	15	92.2
A0A1D5NWX3	Geranylgeranyl diphosphate synthase 1	5	13	1	34.5
A0A1D5PTE8	Glia maturation factor	25	16	3	16.6
E1C0V1	Glucosamine 6-phosphate N-acetyltransferase	28	41	4	21.4
E1C878	Glucosamine-6-phosphate isomerase	6	3	1	31.1
A0A1L1RQ91	Glucose-6-phosphate isomerase	16	90	9	62.1
F1NQZ9	Glutamate-cysteine ligase catalytic subunit	40	274	24	72.6
A0A3Q2U1W2	Glutamine amidotransferase type-1 domain-containing protein	17	21	2	10.8
A0A3Q2U134	Glutamine synthetase	14	61	6	46.5
A0A1D5PXA6	Glutaredoxin domain-containing protein	13	7	1	10.9
A0A1D5PL53	Glutaredoxin domain-containing protein	4	13	1	66.4
F1NBA4	Glutaredoxin-1	20	7	2	11.4
A0A3Q2U8T5	Glutaryl-CoA dehydrogenase	10	24	4	51
R4GH86	Glutathione peroxidase	34	43	5	20.6
F1NYU4	Glutathione peroxidase	39	82	6	19.3
A0A1D5P338	Glutathione reductase	25	79	10	50.4
A0A0H4CPX0	Glutathione S-transferase alpha 3	10	44	3	25.4
F1N9G6	Glutathione S-transferase kappa	22	12	4	25.3
A0A1D5P470	Glutathione S-transferase	31	61	7	25.4
A0A1D5PW63	Glutathione S-transferase theta-1	29	60	5	27.9
F1NLE4	Glutathione synthetase	39	111	13	52.3
H9NDQ3	Glyceraldehyde-3-phosphate dehydrogenase (Fragment)	40	80	2	9.7
A0A3Q2U5V7	Glycerate kinase	10	32	3	52.9
A0A3Q8WI14	Glycerol-3-phosphate dehydrogenase [NAD(+)]	15	30	4	37.7
F1NFY2	Glycerol-3-phosphate dehydrogenase [NAD(+)]	25	80	9	41.4
F1NAX3	Glycerol-3-phosphate phosphatase	10	23	3	33
F1NXN3	Glycine amidinotransferase, mitochondrial	23	44	8	48.3
F1NX32	Glycine cleavage system P protein	4	12	2	111.7
E1BXK3	Glycogen [starch] synthase	3	9	2	81
Q9W6U9	Glycoprotein 130	3	16	2	102.4
E1BTJ1	Glycylpeptide N-tetradecanoyltransferase	5	18	2	56.8
F1NX57	Glyoxylate and hydroxypyruvate reductase	21	55	7	35.2
R4GGM5	GOLD domain-containing protein	3	4	1	36.7
A0A3Q2U3T1	Golgin A1	1	3	1	94
A0A068FDL3	Gonadotropin-releasing hormone receptor	2	8	1	45.4
Q5F353	GRASP55_65 domain-containing protein	13	36	4	46.4
A0A3Q2U9R2	GST N-terminal domain-containing protein	22	10	1	6.8
F1NEK8	GTP cyclohydrolase 1	5	3	1	26.1
A0A1D5PQB2	GTP:AMP phosphotransferase AK3, mitochondrial	13	19	2	26.4
Q6LC82	GTPase cRac1A	30	62	2	21.4
O93467	GTP-binding protein	27	77	5	21.8
A0A3Q2UHG8	Guanine deaminase	26	62	8	50.2
E6N1V8	Guanine nucleotide-binding protein beta subunit2-like 1	39	80	9	35.1
A0A3Q2UHW3	Guanine nucleotide-binding protein subunit gamma	4	8	1	42.5
Q90892	Guanylate binding protein	33	106	14	66
F1NPJ2	H15 domain-containing protein	11	6	3	31.9
A0A1D5P856	Haloacid dehalogenase like hydrolase domain containing 2	15	39	3	28.3
E1BSH9	Hcy-binding domain-containing protein	24	62	8	45
A0A1D5NZZ0	Heart- and neural crest derivatives-expressed protein 2	3	2	1	23.7
F1NUQ3	Heart fatty acid binding protein	24	28	2	14.8
A0A1D5PFJ6	Heat shock cognate 71 kDa protein	28	162	10	70.3
B3VHV2	Heat shock protein 70	29	130	10	69.8
A0A1D5PPF8	Heat shock protein family A (Hsp70) member 4	38	238	23	94.2
A0A1L1RND0	Heat shock protein HSP 90-alpha	27	281	27	89.3
A0A1D5P3S1	HECT, C2 and WW domain containing E3 ubiquitin protein ligase 1	0	2	1	184.8
F1NQF4	Heme oxygenase 1	30	105	8	35.7
F1NMB9	Heme-binding protein 1	35	51	6	23.9
Q90WR3	Hemopexin (Fragment)	16	38	2	29.4
A0A1D5PAE4	Heparin binding growth factor	46	82	8	26.2
E1C396	Hepatocyte growth factor-regulated tyrosine kinase substrate	1	4	1	84.3
E1BZE6	Heterogeneous nuclear ribonucleoprotein A3	24	92	8	39.5
Q6WNG8	Heterogeneous nuclear ribonucleoprotein H1-like protein	14	31	5	56.5
E1C453	Heterogeneous nuclear ribonucleoprotein K	36	116	11	47.1
E1BZN8	HGF activator	4	2	1	57.7
F1NZQ9	Histidine ammonia-lyase	28	112	14	72.9
Q92069	Histone H2A	12	20	2	13.9
A0A3Q2UDI2	Histone H2B	33	40	4	13.9
A0A452J857	Histone H3	10	20	2	15.1
Q6B834	Histone H4 (Fragment)	42	25	2	4.9
F2Z4M0	Histone-binding protein RBBP4	10	4	2	47.6
F1P2A1	HMA domain-containing protein	37	23	2	8
E1BW82	Homeodomain interacting protein kinase 1	1	9	1	134.2
E1C3Y2	Homogentisate 1,2-dioxygenase	16	40	6	49.4
A0A3Q2UCH4	Hsp90 co-chaperone Cdc37	9	18	4	58.8
A0A3Q2U9E5	Hydrolase_4 domain-containing protein	38	77	10	34.5
E1BTT4	Hydroxyacyl-CoA dehydrogenase trifunctional multienzyme complex subunit beta	23	70	11	50.8
A0A1D5P901	Hydroxyacylglutathione hydrolase, mitochondrial	25	51	6	34.2
A0A1D5NZ54	Hydroxymethylbilane synthase	5	2	1	39
F1P1E7	Hydroxymethylglutaryl-CoA lyase, mitochondrial	11	22	3	36
A0A1D5PI87	Hydroxysteroid 17-beta dehydrogenase 10	18	28	5	43.4
A0A1D5PM72	Hydroxysteroid 17-beta dehydrogenase 12	4	3	1	42.6
E1C7S2	Hydroxysteroid dehydrogenase like 2	8	8	3	44.2
A0A1D5PXL4	Hypoxia up-regulated protein 1	1	6	1	118.9
F1NJK2	Hypoxia-inducible factor 1-alpha	1	2	1	90.4
F1NDN5	IF rod domain-containing protein	3	14	1	50.5
A0A1D5PMW0	IF rod domain-containing protein	2	1	1	65.5
A0A1L1RIW5	IF rod domain-containing protein	7	16	2	60.5
A0A1D5PQ92	IF rod domain-containing protein	5	25	1	58.6
A0A1D5PMQ5	IF rod domain-containing protein	4	22	1	51.2
A0A1D5P1A9	IFI30 lysosomal thiol reductase	13	28	3	44.6
A0A1D5PLI8	Ig-like domain-containing protein	4	12	1	36
A0A3Q2UAA5	Ig-like domain-containing protein	31	8	2	12.9
A0A1D5PW77	Ig-like domain-containing protein	23	27	5	35
A0A140T8F5	Ig-like domain-containing protein	2	6	1	70.5
A0A3Q2UDC8	Ig-like domain-containing protein	10	8	1	9.8
A0A3Q3AN21	Ig-like domain-containing protein	15	5	1	10.6
A0A3Q2UJK8	Ig-like domain-containing protein	42	11	2	10.5
A0A3Q2UCU3	Ig-like domain-containing protein	26	13	1	10.5
A0A3Q2UDA5	Ig-like domain-containing protein	34	28	2	10.5
A0A3Q2TX27	Ig-like domain-containing protein	11	11	1	10.6
A0A3Q2UCH6	Ig-like domain-containing protein	26	15	1	10.5
A0A3Q3AV59	Ig-like domain-containing protein	23	2	1	10.3
A0A3Q2U8E0	Ig-like domain-containing protein	19	11	1	7.1
A0A3Q2UFX8	Ig-like domain-containing protein	22	8	2	10.5
A0A3Q3AGK3	Ig-like domain-containing protein	23	3	1	10.3
A0A3Q2U3K4	Ig-like domain-containing protein	11	5	1	10.6
A0A3Q2U7L8	Ig-like domain-containing protein	43	7	2	9.8
A0A3Q2TUE5	Ig-like domain-containing protein	26	1	1	7.4
A0A3Q2TXS3	Ig-like domain-containing protein	24	7	1	9.9
A0A3Q2U0E4	Ig-like domain-containing protein	34	2	2	11
A0A3Q2U5M8	Ig-like domain-containing protein	49	49	3	10.3
A0A3Q2TX54	Ig-like domain-containing protein	33	8	3	10.4
A0A3Q2U1A2	Ig-like domain-containing protein	34	38	2	9.7
A0A3Q2TX84	Ig-like domain-containing protein	15	11	1	10.8
A0A3Q2UAE7	Ig-like domain-containing protein	26	17	2	10.9
A0A3Q2TZ57	Ig-like domain-containing protein	35	14	2	9.9
A0A3Q2U287	Ig-like domain-containing protein	9	14	1	10.4
A0A3Q2TTN1	Ig-like domain-containing protein	11	10	1	10.4
A0A3Q2U9M3	Ig-like domain-containing protein	24	8	2	9.7
A0A3Q2UFU8	Ig-like domain-containing protein	24	3	1	9.6
A0A3Q2UGD4	Ig-like domain-containing protein	26	13	2	10.5
A0A3Q2U9E1	Ig-like domain-containing protein	11	25	1	10.5
A0A3Q2UFG5	Ig-like domain-containing protein	15	2	1	10.4
A0A1L1RR58	Ig-like domain-containing protein	7	2	1	13.2
R9PXM5	Ig-like domain-containing protein	38	6	2	11.4
A0A3Q2UFL0	IGv domain-containing protein	33	1	1	7.5
A0A1D5P2W8	Importin 5	7	28	4	89.2
F1NBA8	Importin 7	1	2	1	119.4
A0A1D5P8H7	Importin N-terminal domain-containing protein	12	84	10	123.1
A0A3Q2UH22	Inhibitor of growth protein	3	1	1	33.1
A0A1D5PSI2	Inosine-5'-monophosphate dehydrogenase	2	3	1	58
A0A1D5PHE2	Inositol-1-monophosphatase	28	47	7	30.1
A0A1D5P4Q6	Insulin degrading enzyme	3	15	2	111.5
Q9DF58	Integrin-linked kinase	2	1	1	51.5
B3VE14	Inter-alpha inhibitor heavy chain 2	22	143	18	106.7
A0A1S7BHL7	Interferon-inducible transmembrane protein 3	12	14	1	15
A0A1D5PIZ8	IQ motif containing GTPase activating protein 1	4	34	3	189.5
F1NPG2	Isocitrate dehydrogenase [NADP]	23	134	11	46.6
A0A1D5P8I7	Isocitrate dehydrogenase [NADP]	33	137	14	50.5
A0A1D5P2D5	Isoleucyl-tRNA synthetase	21	184	25	146.5
A0A1D5P1W7	Karyopherin subunit beta 1	19	91	11	97.3
F1NDN6	Keratin 12	5	26	3	56.9
A0A1D5PHS2	Keratin 18	10	26	3	46.8
A0A146F0A0	Keratin, type II cytoskeletal cochleal	7	31	1	53.7
A0A3Q3A4J0	Ketohexokinase	15	73	5	31.6
F1NPA9	KH type-2 domain-containing protein	32	80	8	26.7
E1C2P9	Kinectin	6	39	6	155.9
E1C3A1	Kinesin-like protein	5	32	4	110.1
A0A1L1RNR4	Kininogen 1	13	48	6	62
F2Z4K6	KOW domain-containing protein	18	22	3	17.2
F1NDY5	Kynureninase	14	49	5	59.3
E1C934	Kynurenine aminotransferase 3	9	26	4	51.1
E1C2H6	Kynurenine formamidase	17	21	3	32.3
A0A1D5PPU3	Lactamase_B domain-containing protein	12	11	2	29.5
A0A1L1RZK1	Lactoylglutathione lyase	45	69	9	20.5
A0A3Q2UCS4	Lamin A/C	4	1	1	31
A0A3Q2U596	Lamin-A	2	3	1	73.6
A0A1D5PW25	Lectin, mannose binding 2	6	1	1	37.5
A0A1D5PBZ3	Leucine rich repeat containing 7	1	1	1	169.1
E1C2I9	Leucyl-tRNA synthetase	15	136	15	134.2
Q27J90	Leukocyte ribonuclease A-2	17	13	2	15.9
A0A1D5PAE8	Leukotriene A(4) hydrolase	23	100	13	76.6
D2Z1L9	LIM and SH3 protein 1	35	73	9	29.6
F1N8J7	LIM zinc-binding domain-containing protein	9	8	1	8.6
A0A1D5PQV3	Lipoyl-binding domain-containing protein	6	9	2	51
A0A3Q2U983	Lipoyl-binding domain-containing protein	34	43	1	34.4
Q5GAL6	Liver ribonuclease A	14	4	1	15.8
E1BTT8	L-lactate dehydrogenase	28	39	6	36.5
A0A1D5NXI2	Long-chain-fatty-acid--CoA ligase ACSBG2	2	5	1	82.1
A0A1D5P9Z1	Low molecular weight phosphotyrosine protein phosphatase	41	62	6	18.1
A0A1D5PUA3	Low-density lipoprotein receptor-related protein 1	0	2	1	510.6
E1C2A1	LRRcap domain-containing protein	24	92	8	32.9
A0A3Q2U3X0	LRRCT domain-containing protein	9	25	5	76.9
A0A1D5NT90	L-type lectin-like domain-containing protein	8	23	4	66.4
F1P4F3	Lymphocyte antigen 86	9	9	1	18
Q5ZKP8	Lysine--tRNA ligase	37	202	18	67.9
A0A1D5P263	Lysophospholipase 1	16	20	2	24.6
A0A1D5PJ79	Lysosome-associated membrane glycoprotein 1	6	19	2	43.8
F1P5H6	Lysozyme g	8	2	1	23.3
B8YK79	Lysozyme	27	19	3	16.2
A0A1D5PAU7	M20_dimer domain-containing protein	39	149	15	45.9
F1P463	M20_dimer domain-containing protein	35	130	13	53
E1C7C1	MACPF domain-containing protein	8	17	4	65.3
Q5ZHP2	Macro domain-containing protein	17	27	3	20.9
E1BVT3	Malate dehydrogenase	37	76	11	35.6
A0A452J7S4	Malate dehydrogenase, cytoplasmic	19	57	7	57.4
A0A3Q2UB37	Malic enzyme	23	131	15	72.7
A0A1D5Q008	Mannose-6-phosphate isomerase	3	2	1	45.8
A0A173G7C7	Mannose-binding lectin	12	7	3	27.3
A0A1D5PRH9	MARVEL domain-containing protein	6	1	1	19.9
A0A3Q2TZ88	Mesencephalic astrocyte derived neurotrophic factor	13	10	2	22.3
A0A1D5PJC6	Metallophos domain-containing protein	3	2	1	35.9
A0A3Q2UME0	Methionine sulfoxide reductase A	12	8	2	29.1
A0A1D5PMW3	Methylthioribulose-1-phosphate dehydratase	13	14	2	26.8
A0A1D5P5L5	Methyltransf_11 domain-containing protein	32	107	10	30.3
A0A1D5P8W3	Methyltransf_25 domain-containing protein	10	7	1	19.5
A0A3Q2U1F0	Methyltransferase like 27	17	23	3	25.2
A0A1D5PA28	Methyltransferase like 7A	4	3	1	27.9
F1NAY8	Mevalonate diphosphate decarboxylase	8	52	5	68
E1BZ79	Mevalonate kinase	15	31	6	41.9
Q5ZLZ6	MFS domain-containing protein	13	28	5	54.3
A0A3Q2UKP2	MG2 domain-containing protein	7	10	1	20.3
B5BST7	MHC class I alpha chain 2	10	12	3	39.1
B6RCM1	MHC class II antigen alpha	11	19	2	27.9
B4X9P4	Microsomal glutathione S-transferase 1	8	9	1	17.2
A8DC32	Microsomal triglyceride transfer protein large subunit	29	146	18	131.6
A0A1D5NTC3	Microtubule-associated protein	5	27	3	115.8
A0A1I7Q3Z7	Microtubule-associated protein RP/EB family member 1	29	43	5	29.5
Q9PVL6	Mitochondrial carrier homolog 2	4	1	1	33.1
D0VX26	Mitochondrial cytochrome c1, heme protein	7	9	1	26.9
R4GGQ4	Mitochondrial import inner membrane translocase subunit	25	12	2	11
F1NIC5	Mitochondrial import inner membrane translocase subunit	51	43	4	10.7
Q8UWG6	Mitogen-activated protein kinase	5	12	2	41.9
F1N9N4	ML domain-containing protein	12	9	2	16.2
F1NW83	MOB kinase activator 1B	4	12	1	35.2
A0A1D5NYK7	Moesin	40	295	14	68.3
A0A140T8H0	Molybdopterin synthase catalytic subunit	23	14	2	17.8
F1NXH1	MC domain-containing protein	24	76	8	37.4
Q9W6N3	Mothers against decapentaplegic homolog (Fragment)	2	12	1	45.6
E1C6N0	MPN domain-containing protein	12	11	2	34.5
A0A1L1RPC6	MSP domain-containing protein	10	3	1	27.7
F1NSW0	MSP domain-containing protein	16	17	2	27.3
A0A1D5PXI1	Multifunctional fusion protein	9	10	3	60.6
A0A1L1RLN6	Myosin light polypeptide 6	37	46	6	16.8
A0A1D5PM19	Myosin-9	6	69	8	226.5
A0A1D5PDE6	Myristoylated alanine-rich C-kinase substrate	23	41	3	27.6
F1NVR6	N(alpha)-acetyltransferase 15, NatA auxiliary subunit	1	11	1	101
A0A3Q2TVZ3	Na(+)/H(+) exchange regulatory cofactor NHE-RF1	22	55	7	38.7
A0A1L1RNL6	NAC-A/B domain-containing protein	2	33	2	134
F1NI04	N-acetylglucosamine-6-sulfatase	2	6	1	60.6
F1NJV0	NAD kinase 2, mitochondrial	6	5	2	49.3
A0A1L1RQQ1	NAD(P)H-hydrate epimerase	24	36	4	25.9
F1NFS8	NADB-LER1	25	29	2	27.4
F1N9C1	NADB-LER3	47	79	7	27.9
A0A1D5PE41	NADH:ubiquinone oxidoreductase core subunit S8	6	3	1	23.8
A0A1D5PI06	NADH:ubiquinone oxidoreductase core subunit V2	4	1	1	26.9
E1C6C9	NADH:ubiquinone oxidoreductase subunit B10	6	1	1	20.5
A0A3Q2UHS2	NCK associated protein 1	1	6	1	129.4
F1NRQ2	NDRG family member 3	4	1	1	41
A0A1D5PRI6	NEDD8 ubiquitin like modifier	16	30	1	9.6
A0A1D5PCI5	NEDD8-activating enzyme E1 regulatory subunit	5	12	2	60.4
A0A1L1S0G1	NEDD8-conjugating enzyme UBE2F	9	1	1	30.3
Q90933	Neuron-glia cell adhesion molecule (Ng-CAM)	13	56	9	138.3
F1NEF8	NHL repeat-containing protein 2	2	5	1	79.5
E1C6A1	Nicotinamide nucleotide transhydrogenase	4	19	3	113.7
Q58I02	Nicotinamide phosphoribosyltransferase	21	72	10	55.6
A0A3Q3ALQ8	Nicotinamide riboside kinase 1	8	4	1	28.6
A0A1D5PSP4	Nicotinate phosphoribosyltransferase	22	74	10	57.2
A0A1D5PV66	NIDO domain-containing protein	29	57	6	29.9
A0A1D5P5R1	Nitrilase 1	22	55	6	34.6
A0A1D5P6M8	Nitrilase family member 2	35	67	3	27.8
A0A1D5P5K7	Nitrilase family member 2	37	50	2	22.1
A0A165FXB4	Nk-lysin	10	8	1	15.2
A0A1L1RUW5	N-myc and STAT interactor	3	9	1	42.9
A0A3Q3A8D7	N-myc downstream regulated 1	23	30	6	44.2
F1NYQ3	Non-lysosomal glucosylceramidase	2	4	1	96
F1NSS4	Non-specific lipid-transfer protein	16	60	8	57.5
E1C3P6	Non-specific serine/threonine protein kinase	5	9	2	60.6
A0A1L1RME9	NPL4 homolog, ubiquitin recognition factor	2	1	1	68.4
R4GLI9	N-ribosyldihydronicotinamide:quinone reductase 2	24	21	3	26.8
A0A452J7Z5	NSFL1 cofactor p47	18	38	5	41.8
F1NLL4	NTF2 domain-containing protein	24	31	2	14.4
F1P574	NTP_transferase domain-containing protein	32	98	9	39.4
Q9YHD2	Nuclear calmodulin-binding protein (Fragment)	3	8	2	84.1
F1NE97	Nuclear migration protein nudC	30	81	9	39.2
F1NH60	Nuclear protein MDM1	1	2	1	82.3
A0A1D5NZ30	Nucleolin	17	77	11	75.4
A0A1L1RJ78	Nucleophosmin	8	34	3	43.8
O57536	Nucleoside diphosphate kinase (Fragment)	30	44	3	17.5
F1NG65	Nucleoside diphosphate kinase	13	21	1	20.6
E1BZS2	Nucleosome assembly protein 1 like 1	22	49	5	45.3
A0A3Q2TWI1	Nudix hydrolase 15	11	18	2	24.2
F1NZX3	Nudix hydrolase domain-containing protein	22	50	4	32.8
F7BGT1	Nudix hydrolase domain-containing protein	51	42	6	18.1
E1BW57	Nudix hydrolase domain-containing protein	22	40	4	24.6
A0A452J806	Obg-like ATPase 1	24	55	8	46.6
F1NGR2	OFD1 centriole and centriolar satellite protein	1	12	1	116.8
F1NHK3	Osteoclast-stimulating factor 1	9	23	2	35.5
E1BQC2	Ovotransferrin	27	146	2	83.4
Q4ADJ7	Ovotransferrin	27	144	1	77.8
A0A1D5PEE1	Oxysterol-binding protein	2	4	1	95.1
A0A1D5PSP9	Oxysterol-binding protein	4	17	3	108.9
E1BS92	Pantothenate kinase 1	8	6	2	41.7
F1P5V9	Parvin alpha	4	2	1	38.4
E1C3U6	PCI domain-containing protein	3	6	1	51.6
Q5ZJV0	PCI domain-containing protein	24	58	7	46.8
A0A1D5P6D2	PCI domain-containing protein	13	31	2	25.6
F1NB10	PCI domain-containing protein	6	15	2	55.2
F1NPA2	PCI domain-containing protein	29	83	9	47.4
F1NPQ0	PCI domain-containing protein	14	34	4	53
A0A1D5PS70	PDGFA associated protein 1	19	21	2	21.1
E1C852	PDZ and LIM domain 1	25	56	7	35.6
F1NWG2	Pept_C1 domain-containing protein	9	38	4	59.4
A0A3Q2UF48	Peptidase S1 domain-containing protein	29	41	6	20.4
A0A3Q3AC89	Peptidase_M22 domain-containing protein	7	5	1	14.9
A0A1D5P7C6	Peptidase_M24 domain-containing protein	32	68	10	43.8
A0A1D5PTU5	Peptidase_S9 domain-containing protein	38	198	20	81.8
F1NCD7	Peptidyl-prolyl cis-trans isomerase	10	17	1	13.2
D0EKR3	Peptidyl-prolyl cis-trans isomerase	30	38	3	17.8
A0A1L1RRN4	Peptidyl-prolyl cis-trans isomerase	36	45	8	24.3
Q5ZMJ0	Peptidyl-prolyl cis-trans isomerase	8	18	1	21.7
E1BXG9	Peptidylprolyl isomerase D	40	108	12	40.5
Q90ZG0	Peptidylprolyl isomerase	17	24	2	12
A0A1D5P3I6	Peptidylprolyl isomerase	9	47	4	62.8
A0A3Q2U9P1	Peptidylprolyl isomerase	49	204	19	52.8
Q646T7	Peptidylprolyl isomerase	2	4	1	50.4
F7BYG6	Perilipin	17	29	5	49
A0A1D5P6V5	Perilipin	31	128	13	45.4
A0A1D5PNR4	Peroxiredoxin 3	9	17	3	33.2
A0A1D5PLH7	Peroxiredoxin	34	49	6	29.9
F1NBV0	Peroxiredoxin	44	94	9	25.1
Q5ZMK9	PfkB domain-containing protein	24	106	11	40.1
A0A1L1RVH4	PH domain-containing protein	8	10	3	55.6
Q6PKI8	Phenylalanine hydroxylase	28	150	12	51.1
A0A1D5PQU1	Phenylalanine--tRNA ligase alpha subunit	22	99	8	63.3
A0A3Q2TUH0	Phos_pyr_kin domain-containing protein	37	97	9	34.9
A0A3Q2U807	Phosphagen kinase C-terminal domain-containing protein	7	22	2	31.1
E1BQU2	Phosphoacetylglucosamine mutase	8	5	2	59.9
A0A3Q2U9K8	Phosphoenolpyruvate carboxykinase [GTP], mitochondrial	35	107	12	45.1
F1NKP4	Phosphoenolpyruvate carboxykinase, cytosolic [GTP]	34	109	16	69.5
Q2UZR2	Phosphoglucomutase 1	15	78	10	66.6
F1NU17	Phosphoglycerate kinase	26	75	10	44.6
E1C3D8	Phosphoinositide phospholipase C	2	1	1	89.9
A0A1L1RWJ7	Phospholipase A2 activating protein	2	3	1	87.2
A0A1D5PR69	Phospholysine phosphohistidine inorganic pyrophosphate phosphatase	10	28	2	28.5
E1C4B8	Phosphomannomutase	36	78	8	28.3
A0A1L1RT71	Phosphomevalonate kinase	26	32	5	21.1
A0A3Q2UEL1	Phosphopantothenoylcysteine synthetase	35	129	12	43.7
F1NZC6	Phosphoribosyl pyrophosphate synthase-associated protein 2	4	11	1	40.7
E1BYN9	Phosphoribosyl pyrophosphate synthetase associated protein 1	4	2	1	42.4
F1NTK1	Phosphoserine aminotransferase	23	94	9	40.5
E1BWG7	Phosphotriesterase related	16	24	4	39
F1P371	PITH domain containing 1	23	11	3	23.2
A0A1D5NUH1	PITH domain-containing protein	35	67	7	32.3
A0A1D5PN19	PKS_ER domain-containing protein	49	117	11	39.8
F1NKS8	PKS_ER domain-containing protein	35	112	3	40
F1P4I0	PKS_ER domain-containing protein	23	63	7	35.3
A0A3Q3AT56	PKS_ER domain-containing protein	29	66	1	40
F1NCM5	PKS_ER domain-containing protein	23	106	8	35.9
Q5F370	PKS_ER domain-containing protein	23	70	8	37.6
Q7LZF3	Plasmin (Fragment)	25	17	1	10.3
F1NWX6	Plasminogen	29	119	19	90.7
A0A3Q2UC12	Platelet-activating factor acetylhydrolase IB subunit beta	15	36	4	26.8
A0A1D5P893	Poly(rC) binding protein 2	19	42	5	34.8
A0A1D5NYB2	Polyadenylate-binding protein	21	134	14	70.8
F1N8N3	Polycystin 2 like 1, transient receptor potential cation channel	1	6	1	86.6
A0A1D5P546	Polyubiquitin-B	72	147	2	25.8
A0A1D5PF07	PPM-type phosphatase domain-containing protein	6	16	2	42.7
E1BXR1	Prefoldin subunit 3	21	34	3	18.7
F1NP43	Prefoldin subunit 4	11	17	1	15.4
A0A3Q3B1L2	Prefoldin subunit 6	5	3	1	18.6
A0A1D5PZS0	Pre-mRNA-processing factor 19	2	2	1	55
A0FKN5	Prestin	4	14	2	81.1
Q5ZL50	Profilin	34	43	5	15
D5M8S3	Prohibitin	4	7	1	29.9
F1N833	Prohibitin	9	7	2	33.3
A0A1D5PVG8	Prolylcarboxypeptidase	3	1	1	54.7
A0A3Q2UEJ5	Prostaglandin E synthase 3	17	45	4	27.4
A0A1D5NTD3	Proteasomal ubiquitin receptor ADRM1	4	1	1	42.2
A0A3Q3ACV0	Proteasome 26S subunit, non-ATPase 6	5	22	2	46.5
F1NR71	Proteasome 26S subunit, non-ATPase 7	6	16	2	36.9
E1BZ56	Proteasome assembly chaperone 2	4	2	1	30.3
A0A1L1RMC0	Proteasome subunit alpha type	47	151	11	29.3
A0A1D5PHL0	Proteasome subunit alpha type	53	90	8	25.9
Q5ZLI2	Proteasome subunit alpha type	36	92	9	28.5
F1NC02	Proteasome subunit alpha type	18	31	4	29.5
Q5ZJX9	Proteasome subunit alpha type	39	57	6	26.4
F1NEQ6	Proteasome subunit alpha type	25	58	7	27.5
A0A1D5PJW4	Proteasome subunit alpha type	40	90	8	27.9
Q7ZT63	Proteasome subunit beta	13	42	4	29.9
A0A1L1RUE7	Proteasome subunit beta	16	33	3	21.3
Q6JLB2	Proteasome subunit beta	24	55	5	26
R4GLB3	Proteasome subunit beta	49	75	8	22.7
E1BYW9	Proteasome subunit beta	16	37	3	23.1
H9L0U6	Proteasome subunit beta	12	29	3	28.1
A0A1D5Q006	Protein CDV3 homolog	4	6	1	21.6
E1BUP6	Protein disulfide isomerase family A member 5	1	1	1	77.2
F1NK96	Protein disulfide isomerase family A member 6	17	40	6	48.8
Q5ZK20	Protein disulfide-isomerase A4	30	164	18	70.9
A0A1D5PV06	Protein disulfide-isomerase	42	143	20	57.4
E1C007	Protein kinase C and casein kinase substrate in neurons protein 2	22	96	10	56
Q9I882	Protein kinase C inhibitor	21	23	2	13.8
A0A3Q2U289	Protein kinase C substrate 80K-H	3	9	1	43.4
E1C9H8	Protein kinase cAMP-dependent type II regulatory subunit alpha	14	24	4	45.5
A0A1D5P0E2	Protein transport protein SEC23	17	83	11	86.1
A0A3Q2UED1	Protein transport protein Sec31A	14	79	14	138.1
F1NJV4	Protein-L-isoaspartate O-methyltransferase	7	3	1	24.6
F6V7J1	Protocadherin 1	3	9	3	134.5
A0A1D5PPP2	Pseudouridine 5'-phosphatase	33	36	5	26.2
A0A1D5NWV2	PTB domain-containing protein	17	2	2	16.6
F1P3K7	Pterin-4-alpha-carbinolamine dehydratase 2	25	35	3	11.8
A0A452J815	Pterin-4-alpha-carbinolamine dehydratase	13	8	1	12
A0A1D5PBN9	Purine rich element binding protein A	8	29	3	34.4
Q6IEC5	Putative ISG12(2) protein	12	12	1	10.3
A0A3Q2U5E2	PX domain-containing protein	19	35	4	24.3
A0A1D5NV38	PX domain-containing protein	21	109	10	67
Q5ZIA3	PX domain-containing protein	15	10	2	18.7
E1C516	Pyridoxal phosphate homeostasis protein	28	66	7	29.5
A0A1D5PD08	Pyridoxamine 5'-phosphate oxidase	14	14	2	23.8
A0A1D5PN67	Pyroglutamyl-peptidase I	9	1	1	23.8
F1NT28	Pyrophosphatase (inorganic) 1	49	112	13	32.6
E1C6X1	Pyrophosphatase (inorganic) 2	10	47	4	52.8
A0A1D5NV93	Pyrroline-5-carboxylate reductase	5	9	1	28.5
Q8JHF6	Pyruvate carboxylase	33	194	22	127.2
A0A1D5PEH3	Pyruvate dehydrogenase E1 component subunit alpha	22	49	9	44.9
A0A1D5P1U2	Pyruvate dehydrogenase E1 component subunit beta	21	27	6	38.9
A0A1D5P9V0	Pyruvate kinase	32	181	2	60.3
F1NW43	Pyruvate kinase	33	194	2	57.8
E1C455	Queuosine salvage protein	23	59	7	39
A0A3Q2UBL3	Quinolinate phosphoribosyltransferase	9	28	2	35.5
F1NCZ2	Rab GDP dissociation inhibitor	18	102	12	70.7
F1NC27	RAB21, member RAS oncogene family	14	8	2	23.5
E1C0F3	RAB7A, member RAS oncogene family	64	111	11	23.5
E1C080	RAB8B, member RAS oncogene family	23	26	3	22.9
F1N9B7	RAD23 homolog B, nucleotide excision repair protein	15	66	7	53.5
F1NQD9	Radixin	37	260	13	68.6
A0A3Q2TU27	RanBD1 domain-containing protein	9	10	2	29.1
Q5ZJD2	RanGAP1_C domain-containing protein	2	1	1	63
F1NMT5	Ras-related protein Rab-10	17	30	2	22.6
A0A452J7V2	Ras-related protein Rab-2A	67	123	11	22.6
A0A3Q2UGT8	Reactive intermediate imine deaminase A homolog	10	18	3	29.8
D3KR67	RecQ5 helicase	1	3	1	116
F1NBX1	Regucalcin	37	92	8	33.2
A0A3Q2TYZ8	Reticulon	3	2	1	33.9
F1NJC7	Retinal dehydrogenase 1	29	185	15	55.8
A0A1D5PS30	Rho GTPase activating protein 1	5	3	1	51.3
A0A3Q2U8M0	Rho GTPase activating protein 17	3	3	1	95.5
A0A1D5PK41	Rho-associated protein kinase	1	9	1	161.8
A0A3Q2UM65	Rib_recp_KP_reg domain-containing protein	31	281	29	116.7
F1N8A7	Ribokinase	23	52	5	32.4
F1NII6	Ribonucloprotein	10	6	1	14.1
Q5ZII1	Ribos_L4_asso_C domain-containing protein	23	43	8	46.7
A0A452J7Z4	Ribose-phosphate pyrophosphokinase 2	16	96	7	51.5
Q98TF9	Ribosomal protein L14 (Fragment)	22	17	3	15.5
F1NQG5	Ribosomal protein L15	24	39	4	24.1
Q6EE60	Ribosomal protein L18 (Fragment)	27	14	3	18.8
Q5ZKK8	Ribosomal protein L19	14	28	2	23.4
R4GIQ2	Ribosomal protein L21	28	11	3	18.6
E1BS06	Ribosomal protein L23a	14	15	2	17.6
F1NIK4	Ribosomal protein L36a like	8	1	1	12.3
A0A1D5PMT8	Ribosomal protein lateral stalk subunit P2	53	44	4	11.8
F6SU35	Ribosomal protein	20	37	4	24.7
Q98TH5	Ribosomal protein S11	19	16	3	18.3
A0A3Q3A7P6	Ribosomal protein S15a	14	4	2	14.8
R4GGJ0	Ribosomal protein S16	44	57	7	16.4
A0A1D5PDV6	Ribosomal protein S19	13	20	2	16.1
F1NH93	Ribosomal protein S20	19	29	2	13.4
A0A1D5P462	Ribosomal protein S23	13	21	2	18.9
F1NBX4	Ribosomal_L18e/L15P domain-containing protein	20	15	3	16.8
F1NIX0	Ribosomal_L2_C domain-containing protein	16	32	4	28
Q5F346	Ribosomal_L28e domain-containing protein	17	12	2	15.9
A0A1D5PUA4	Ring finger protein 213	0	3	1	591.3
A0A3Q2UE67	RMT2 domain-containing protein	3	28	2	93.7
E1C9J0	RNA polymerase III subunit E	1	1	1	74.2
F1NYI3	RNA-splicing ligase RtcB homolog	2	4	1	55.2
F1NYA2	RRM domain-containing protein	14	22	2	27.6
A0A3Q3AMH7	RRM domain-containing protein	2	5	1	59.7
A0A3Q2UEK4	RRM domain-containing protein	2	1	1	49.8
F1NI89	S-(hydroxymethyl)glutathione dehydrogenase	26	86	9	39.6
E1C4N0	S10_plectin domain-containing protein	28	42	4	18.9
Q5ZIE2	S1-like domain-containing protein	24	27	3	16.4
E1C4M0	S5 DRBM domain-containing protein	29	86	8	30.7
Q5ZMK3	Sacchrp_dh_NADP domain-containing protein	23	38	7	46.8
E1C735	S-adenosylmethionine synthase	17	62	4	43.7
A0A1D5PUG2	Sarcosine dehydrogenase	3	7	1	50.7
A0A3Q2TX69	SEC31 homolog B, COPII coat complex component	8	74	9	132.4
A0A1D5PBU7	Secernin 2	27	82	9	46.7
F1NT40	Secretion associated Ras related GTPase 1A	26	33	2	22.4
A0A1L1RTL0	Secretory carrier-associated membrane protein	3	3	1	52.9
A0A1L1RP59	Semaphorin 6C	1	2	1	87.7
E1C4L3	Sepiapterin reductase	26	66	7	28.8
A0A1D5PJI5	Septin 11	27	91	5	50.8
A0A1D5PHM1	Septin-type G domain-containing protein	3	24	1	55.2
A0A1D5P321	Septin-type G domain-containing protein	4	9	1	55
A0A1D5NUL5	Septin-type G domain-containing protein	12	57	1	55.8
A0A1D5P7K7	Septin-type G domain-containing protein	29	116	8	49.4
A0A1D5PIY2	Septin-type G domain-containing protein	8	37	1	55.6
A0A1D5P3J8	Serine hydroxymethyltransferase	18	29	6	52.4
E1C5A3	Serine/threonine protein phosphatase 2A regulatory subunit	3	4	1	55.3
Q5ZM56	Serine/threonine-protein phosphatase 2A activator	19	47	5	36.7
A0A1D5P888	Serine/threonine-protein phosphatase	21	46	6	39.1
Q5ZM47	Serine/threonine-protein phosphatase	18	42	4	35.5
F1P1L8	SERPIN domain-containing protein	10	45	3	43.1
E1C7H6	SERPIN domain-containing protein	10	15	3	46.5
E1C7T1	SERPIN domain-containing protein	28	99	11	48.7
F1NPN5	SERPIN domain-containing protein	9	9	4	47.6
E1C206	SERPIN domain-containing protein	2	2	1	48.1
A0A1D5PLZ2	Serpin family D member 1	14	37	6	55.8
F1NAR5	Serpin family F member 2	9	42	5	56.9
A0A1D5NW68	Serum albumin	53	682	29	64
E1BXC2	S-formylglutathione hydrolase	27	62	5	31.5
F1NKW4	SGNH_hydro domain-containing protein	22	30	4	27.6
Q5F3C9	SH3 domain-binding glutamic acid-rich-like protein	23	26	2	12.8
A0A3Q2UHE4	SH3 domain-containing protein	3	7	1	58
Q5ZMV0	SH3 domain-containing protein	2	1	1	57.2
A0A3Q2TUC5	SHMT domain-containing protein	9	1	1	20.7
E1C2W6	Shugoshin_C domain-containing protein	1	4	1	68.1
A0A1D5PV44	Sidoreflexin	4	4	1	40.5
Q5ZJK3	Signal transducer and activator of transcription	14	51	9	87.2
Q2YHU6	Signal-regulatory protein	3	2	1	41.1
B8ZX71	Sixth complement component	13	47	8	104.7
Q5ZJT7	Skp1_POZ domain-containing protein	39	11	3	12.5
E1C8T5	Sm domain-containing protein	14	13	1	9.1
E1C8V9	Small nuclear ribonucleoprotein G	16	6	1	8.5
A0A3Q2U3Y0	Small ubiquitin-related modifier 1	16	18	2	14.9
E1C7A7	SMB domain-containing protein	20	62	7	51.6
F1NCV7	S-methyl-5'-thioadenosine phosphorylase	21	24	4	30.8
A0A3Q2TX73	Sodium/bile acid cotransporter	2	2	1	39.1
A0A1D5PU80	Sodium/potassium-transporting ATPase subunit alpha	12	61	9	112.4
F1NSV6	Sodium/potassium-transporting ATPase subunit beta	5	2	1	34.9
F1P3F2	Solute carrier family 2, facilitated glucose transporter member 2	2	5	1	57.6
A0A1D5PX68	Solute carrier family 25 member 1	19	41	6	33.9
A0A1D5PMA0	Solute carrier organic anion transporter family member	6	44	3	72.2
A0A3Q3A502	Solute carrier organic anion transporter family member	2	10	1	79.1
A0A1L1S0C5	Sorting nexin 1	28	84	11	58.1
A0A1D5PE55	Sorting nexin 29	1	1	1	92.7
Q5ZK22	Sorting nexin	28	115	12	46.6
F1P337	Sorting nexin	30	69	11	45.7
A0A3Q2UGU7	Spartin	4	17	2	68.4
A0A3Q2U3B7	Spectrin alpha chain, non-erythrocytic 1	18	286	36	287.6
A0A1D5PJY1	Spectrin beta chain	10	146	18	273.9
A0A1D5P8I3	Splicing factor proline and glutamine rich	3	2	1	69.5
R4GF38	START domain-containing protein	13	26	3	29.7
A0A3Q2TXL9	Stress induced phosphoprotein 1	35	204	23	62
F1NZ86	Stress-70 protein, mitochondrial	17	85	9	73.1
Q5ZL83	Succinate--CoA ligase [ADP/GDP-forming] subunit alpha, mitochondrial	15	17	2	34.8
Q5ZL37	Succinate--CoA ligase [GDP-forming] subunit beta, mitochondrial	5	3	2	46.7
A0A1D5PFY7	Succinate-semialdehyde dehydrogenase	24	31	9	57.9
R4GFN8	Sugar phosphate phosphatase	7	12	3	50.8
A0A1D5PZ75	Sulfite oxidase	24	71	9	50.3
A0A3Q2U398	Sulfotransferase	36	120	11	35.9
F1NPD1	Sulfotransferase	41	142	13	36.1
F1NMA3	Sulfotransferase	17	59	5	34
Q90WR6	Sulfotransferase	37	132	9	36.2
F1NMA2	Sulfotransferase	39	103	9	34.3
A0A1L1RLU1	Sulfotransferase	26	111	10	36.7
F1NDP5	Sulfurtransferase	29	37	8	32.9
A0A3Q2UHL9	SUMO1 activating enzyme subunit 1	3	11	1	46.2
A0A1L1RRA5	Superoxide dismutase [Cu-Zn]	40	34	4	15.7
F1NHI4	Superoxide dismutase 3	5	7	1	34.1
Q9DDJ1	Superoxide dismutase	21	9	3	24.9
E1C319	Syntaxin 12	12	9	2	30.8
A0A1L1RXT6	Talin 2	2	39	1	270.1
E1C2S1	Talin-1	26	435	46	271.7
Q9I8D6	T-complex protein 1 subunit delta	29	140	13	57.7
F1NK38	T-complex protein 1 subunit eta	35	128	15	59.4
A0A3Q2UA96	T-complex protein 1 subunit gamma	33	174	19	68.7
A0A1D5PZJ4	T-complex protein 1 subunit theta	42	230	22	60.2
A0A1D5PZ80	Tenascin	3	29	4	233.6
Q9DDD4	Tetranectin	22	12	3	22.2
E1BY44	TGc domain-containing protein	13	56	7	78.6
A0A1D5PIZ1	Thimet oligopeptidase 1	30	188	19	78.3
R4GMD9	Thioredoxin domain containing 17	41	42	5	14.2
A0A1L1RJ01	Threonine synthase like 2	16	74	7	54.4
A0A1L1RRY6	THUMP domain containing 3	2	11	1	54.8
A0A1D5PEL7	Thymocyte nuclear protein 1	5	11	1	28
Q6WEB3	Thymosin beta	29	29	2	5.2
E1C1F2	Thyroid hormone receptor interactor 11	1	6	1	227.1
A0A3Q2U8W3	TNase-like domain-containing protein	5	4	1	24.6
F1NQ96	TP53 regulating kinase	5	8	2	48
E1BXT5	TP53RK binding protein	6	9	1	19.3
Q5ZHW6	TPR_REGION domain-containing protein	22	53	5	33.7
F1NA82	TPR_REGION domain-containing protein	3	9	1	33.8
F1NH21	TPR_REGION domain-containing protein	26	83	9	40.2
F1NET8	TPR_REGION domain-containing protein	16	27	2	20.5
A0A3Q2UBQ4	TPR_REGION domain-containing protein	16	17	2	20.1
E1C0T1	Trafficking from ER to golgi regulator	11	11	3	42.6
A0A1D5PC23	Transaldolase	48	120	13	37.6
Q90XD9	Transcriptional coactivator p100 (Fragment)	13	70	5	80.1
F1NTM6	Transferrin receptor protein 1	3	3	2	85.6
A0A1D5PDK5	Transgelin 2	29	47	6	20.6
E1C7W7	Transgelin	4	12	1	22.5
E1C0Y0	Transient receptor potential cation channel subfamily C member 4	1	1	1	111.8
Q5ZJA7	Transket_pyr domain-containing protein	1	2	1	115.1
F1P1A5	Transketolase	27	145	16	68.4
E1BSN3	Trans-L-3-hydroxyproline dehydratase	18	30	4	38.7
F1NT44	Translin	15	42	3	26
F1NNH9	Translocase of outer mitochondrial membrane 70	3	9	1	65
F1NRG5	Transmembrane 9 superfamily member	4	2	1	71.1
A0A1I7Q422	Transthyretin	8	5	1	18.5
A0A1L1RLL0	TRASH domain-containing protein	31	34	5	17.7
A0A547	Trifunctional purine biosynthetic protein adenosine-3	29	246	25	106.5
A0A1D5PG53	Triokinase and FMN cyclase	11	45	5	59
A0A1D5P1E1	Tripeptidyl peptidase 1	8	34	3	62.8
A0A1D5P774	Tripeptidyl peptidase 2	1	6	1	145.6
A0A3Q3B0L2	tRNA_edit domain-containing protein	35	20	4	19.3
A0A3Q2UF90	tRNA-synt_1e domain-containing protein	2	12	1	95.3
A0A452J805	Tropomyosin beta chain	8	24	1	37.7
A0A1D5PYQ3	Tr-type G domain-containing protein	8	37	4	67.6
E1C2Z5	Tryptophanyl-tRNA synthetase	3	7	1	53.7
Q5ZMP2	t-SNARE coiled-coil homology domain-containing protein	5	5	1	29.3
A0A1D5P198	Tubulin alpha chain	33	155	1	51.7
A0A1D5NW27	Tubulin alpha chain	37	161	2	50.1
G1K338	Tubulin beta chain	27	90	1	49.9
F1NYB1	Tubulin beta chain	31	113	3	49.8
A0A3Q2UCK3	Tubulin folding cofactor C	9	9	2	38.8
A0A1D5P4Y0	Tubulin polymerization promoting protein	19	21	4	23.9
F1NVH2	Tubulin-specific chaperone A	55	86	10	12.7
A0A452J855	Tudor-interacting repair regulator protein	37	115	10	33.8
A0A1D5PW67	Tumor protein p53 inducible protein 3	5	7	1	35.8
A0A1D5PHR3	Twinfilin-2	21	31	5	43.6
F1NJU7	Tyrosine--tRNA ligase	35	201	16	60.1
A0A3Q2UFW2	U2 small nuclear RNA auxiliary factor 2	1	6	1	75.9
A0A1D5PGA3	U2 snRNP associated SURP domain containing	2	2	1	51.2
F1NAC6	Ubiquinol-cytochrome c reductase core protein 1	6	18	2	55.9
F1P582	Ubiquinol-cytochrome c reductase core protein 2	9	16	3	48.5
A1IMF0	Ubiquitin carboxyl-terminal hydrolase	21	39	4	25.1
A0A1L1RXA3	Ubiquitin carboxyl-terminal hydrolase	27	51	5	26.3
E1C4M6	Ubiquitin carboxyl-terminal hydrolase	9	19	3	52.6
E1C8W4	Ubiquitin carboxyl-terminal hydrolase	19	90	13	93.2
A0A1D5PXT0	Ubiquitin conjugating enzyme E2 M	14	9	2	20.9
F1P5I5	Ubiquitin conjugating enzyme E2 O	1	3	1	149.6
A0A1D5NTA0	Ubiquitin thioesterase	23	33	5	31.2
Q5ZL59	UBIQUITIN_CONJUGAT_2 domain-containing protein	12	18	2	16.7
A0A1D5PH36	UBIQUITIN_CONJUGAT_2 domain-containing protein	5	15	2	37.9
A0A1L1RY95	UBIQUITIN_CONJUGAT_2 domain-containing protein	28	65	6	25.4
A0A1L1RTM7	Ubiquitin-60S ribosomal protein L40	22	124	1	17.7
A0A1I7Q403	Ubiquitin-conjugating enzyme E2 variant 1	34	54	4	16.5
F1P1M1	UDP-glucuronosyltransferase	4	6	2	59.5
A0A1D5P7D1	UDP-N-acetylglucosamine pyrophosphorylase 1 like 1	3	12	1	55.9
A0A1D5PAQ3	UDP-N-acetylglucosamine pyrophosphorylase 1	9	25	3	52.5
F1NJ76	Unc-79 homolog, NALCN channel complex subunit	0	4	1	296.8
F1NK40	Uncharacterized protein	17	158	18	163.2
Q5ZJX6	Uncharacterized protein	10	38	4	67.3
E1BWJ8	Uncharacterized protein	3	2	1	54.9
F1NB64	Uncharacterized protein	43	88	12	44.6
A0A1D5PL36	Uncharacterized protein	47	127	13	44.3
A0A1D5NTV3	Uncharacterized protein	14	181	27	266.2
F1NEF6	Uncharacterized protein	24	86	13	67.6
A0A1L1RW35	Uncharacterized protein	26	83	9	48.7
A0A1D5P6J0	Uncharacterized protein	3	1	1	47.7
E1C0Q5	Uncharacterized protein	21	35	7	44.1
F1NT20	Uncharacterized protein	18	57	6	40.9
Q5ZM58	Uncharacterized protein	29	78	8	42.6
F1NW48	Uncharacterized protein	14	56	5	47.6
A0A3Q2U7R6	Uncharacterized protein	2	1	1	57
F1NKY1	Uncharacterized protein	11	18	3	42.9
A0A1D5PU00	Uncharacterized protein	36	57	10	38.4
A0A1D5PIW9	Uncharacterized protein	0	12	1	475.6
A0A3Q2UAF0	Uncharacterized protein	18	60	6	46
A0A1D5PK48	Uncharacterized protein	28	55	5	10.3
A0A1D5PNU2	Uncharacterized protein	25	102	8	41.1
F1NN08	Uncharacterized protein	24	38	2	20.7
F1P3P3	Uncharacterized protein	33	49	5	23.2
F1NLT8	Uncharacterized protein	14	16	2	22.9
A0A3Q2TXM3	Uncharacterized protein	16	1	1	5.8
A0A1D5P1J7	Uncharacterized protein	26	11	2	10.3
A0A1D5P810	Uncharacterized protein	14	16	3	26.6
Q5ZKJ9	Uncharacterized protein	16	24	3	26.1
A0A1D5PBD2	Uncharacterized protein	8	2	1	10.5
A0A3Q2U419	Uncharacterized protein	7	6	2	36.8
E1BTQ4	Uncharacterized protein	5	2	1	16.1
Q5ZL03	Uncharacterized protein	23	45	5	30.2
E1BYB1	Uncharacterized protein	3	2	1	37.4
A0A1D5P9F9	Uncharacterized protein	29	450	50	198.9
A0A1D5PU94	Uncharacterized protein	25	262	35	189.9
E1C6U2	Uncharacterized protein	21	92	11	93
A0A1D5PF08	Uncharacterized protein	3	11	1	68.3
A0A1D5PEK3	Uncharacterized protein	4	14	2	81.4
A0A3Q3ALS7	Uncharacterized protein	6	25	2	60.4
F1N8Y3	Uncharacterized protein	37	78	10	30.3
A0A1L1RZ58	Uncharacterized protein	6	14	2	38.4
Q5F424	Uncharacterized protein	41	149	18	57.4
Q5F411	Uncharacterized protein	30	118	17	59.7
F1NAW2	Uncharacterized protein	5	9	2	71.2
A0A1D5PU53	Uncharacterized protein	3	4	1	32.8
A0A3Q2TRY3	Uncharacterized protein	14	95	14	147.8
F1NF64	Uncharacterized protein	7	19	3	67.2
E1C8N1	Uncharacterized protein	5	10	3	85
Q5ZJV5	Uncharacterized protein	35	35	5	19.6
F1NR99	Uncharacterized protein	7	6	2	39.1
F1P156	Uncharacterized protein	29	69	7	34.9
A0A1D5NYE8	Uncharacterized protein	18	84	10	85.4
A0A1D5PG47	Uncharacterized protein	3	1	1	43.7
A0A3Q2TU29	Uncharacterized protein	10	20	3	55.5
A0A1L1RWI4	Uncharacterized protein	2	2	1	56.9
F1NZE9	Uncharacterized protein	20	42	8	56.2
F1NT18	Uncharacterized protein	7	5	3	58.2
Q5ZK19	Uncharacterized protein	18	16	3	21
F1P470	Uncharacterized protein	7	22	1	12.8
F1NT21	Uncharacterized protein	4	7	1	34.8
A0A1D5PE45	Uncharacterized protein	9	5	2	28.2
F1NT58	Uncharacterized protein	9	10	2	26
A0A3Q3AJL9	Uncharacterized protein	2	6	1	57.6
A0A3Q2UHM4	Uncharacterized protein	13	59	7	81.6
A0A1D5PUA5	Uncharacterized protein	11	50	5	62
E1BVZ7	Uncharacterized protein	16	12	1	13.1
A0A1D5P3S9	Uncharacterized protein	20	72	8	40.4
F1NYA9	Uncharacterized protein	30	58	4	24.7
F1NGM0	Uncharacterized protein	26	99	11	60.9
A0A3Q2TSP8	Uncharacterized protein	29	373	41	189.1
A0A3Q2U3W7	Uncharacterized protein	6	1	1	20.7
F1NXV6	Uncharacterized protein	23	68	13	73.1
F1NHT5	Uncharacterized protein	17	45	6	44.1
Q5ZLD1	Uncharacterized protein	15	59	9	54.3
A0A3Q2U9M2	Uncharacterized protein	30	551	54	280.6
R4GG02	Uncharacterized protein	6	7	1	35.7
E1BX03	Uncharacterized protein	3	15	2	67.4
A0A1D5PDA7	Uncharacterized protein	2	7	1	74.8
Q5ZMN1	Uncharacterized protein	7	20	2	52.4
A0A1D5PGB1	Uncharacterized protein	18	47	7	50
Q5ZHR4	Uncharacterized protein	30	170	20	77.5
E1BQD1	Uncharacterized protein	24	76	6	30.1
F1NVF3	Uncharacterized protein	30	120	14	53.7
A0A1D5PZT4	Uncharacterized protein	49	21	3	9.6
Q5ZIG5	Uncharacterized protein	6	21	3	78.7
A0A1D5NZ10	Uncharacterized protein	12	16	2	20.2
A0A1D5NV46	Uncharacterized protein	28	131	13	61.6
F1NNP6	Uncharacterized protein	12	48	4	36.6
F1NAQ8	Uncharacterized protein	20	76	10	83.5
A0A3Q2UEZ9	Uncharacterized protein	6	13	2	40.1
F1NPJ8	Uncharacterized protein	33	34	5	23.3
E1BX85	Uncharacterized protein	42	79	11	27.2
E1BUB6	Uncharacterized protein	21	74	4	27.9
A0A3Q3AE45	Uncharacterized protein	33	28	5	24.1
A0A1D5PAA8	Uncharacterized protein	5	12	1	37.2
E1BZH9	Uncharacterized protein	19	24	3	34.4
F1NI29	Uncharacterized protein	13	51	9	82.9
A0A1D5PC90	Uncharacterized protein	14	38	7	56.6
A0A452J860	Uncharacterized protein	32	34	3	11.1
F1P0P0	Uncharacterized protein	7	9	1	23.3
E1C378	Uncharacterized protein	31	80	7	32.9
Q5ZLB3	Uncharacterized protein	17	40	4	38.1
A0A1D5PVH5	Uncharacterized protein	21	82	7	41.2
F1NIB4	Uncharacterized protein	3	23	2	51.4
A0A3Q2UHQ9	Uncharacterized protein	7	14	2	35.4
Q5F3D2	Uncharacterized protein	5	22	1	36.6
Q5ZL80	Uncharacterized protein	9	42	6	76
A0A1D5P954	Uncharacterized protein	12	63	4	74.2
E1C688	Uncharacterized protein	4	3	1	28.9
F1NL38	Uncharacterized protein	10	56	6	123
E1BZ22	Uncharacterized protein	33	38	7	32.9
E1BS37	Uncharacterized protein	27	73	8	32.6
F1NC26	Uncharacterized protein	20	112	11	94.7
A0A1D5P628	Uncharacterized protein	5	12	1	35.7
A0A1L1RZ94	Uncharacterized protein	29	45	6	17.1
E1BT08	Uncharacterized protein	2	1	1	96
E1BWS9	Uncharacterized protein	12	1	1	14.1
A0A3Q2TX61	Uncharacterized protein	3	15	3	129.2
E1C2F9	Uncharacterized protein	6	28	6	190.3
A0A1D5NXA6	Uncharacterized protein	23	74	10	72.5
E1BY93	Uncharacterized protein	13	31	3	17.9
A0A1D5PT95	Uncharacterized protein	6	9	1	21.6
A0A1D5PYA4	Uncharacterized protein	5	7	2	45.2
A0A3Q2U676	Uncharacterized protein	31	214	15	70.8
F1NEF7	Uncharacterized protein	22	82	6	35.2
F1N8X2	Uncharacterized protein	2	7	1	51.6
A0A3Q2U3V9	Uncharacterized protein	49	32	5	12.4
A0A3Q2U5Y0	Uncharacterized protein	23	70	6	36.2
A0A0A0MQ61	Uncharacterized protein	24	76	2	25.2
A0A3Q2TSX5	Uncharacterized protein	2	4	1	56.3
A0A3Q2UF40	Uncharacterized protein	23	63	8	39.9
A0A3Q2UDS6	Uncharacterized protein	8	8	1	12.3
A0A1D5P6B5	Uncharacterized protein	2	2	1	51.3
R4GHG2	Uncharacterized protein	5	4	1	22.6
A0A3Q2TV58	Uncharacterized protein	11	58	8	92.5
A0A1D5NT70	Uncharacterized protein	25	66	1	25.3
F1NQS2	Uncharacterized protein	39	34	7	26.3
A0A1D5PSE2	Uncharacterized protein	22	21	3	27.5
F1P2M6	Uncharacterized protein	9	27	6	79.4
A0A3Q2UGF7	Uncharacterized protein	12	31	3	24.5
A0A3Q3AHU9	Uncharacterized protein	37	43	4	13.1
A0A3Q2U9X9	Uncharacterized protein	4	9	1	22.9
A0A1L1RN32	Uncharacterized protein	6	27	5	134.3
A0A1D5P6F4	Uncharacterized protein	20	371	44	289.1
A0A1D5PXG2	Uncharacterized protein	36	263	25	91
A0A1D5PSJ8	Uncharacterized protein	19	32	1	27.4
Q5ZKS0	Uncharacterized protein	7	12	1	21.2
A0A3Q2U3Q5	Uncharacterized protein	18	18	1	20.5
E1C297	Uncharacterized protein	12	12	1	15.6
A0A1D5PKN8	Uncharacterized protein	38	89	9	33.2
F1NLS1	Uncharacterized protein	15	153	18	166.4
F1NMC3	Uncharacterized protein	19	170	17	100.2
F1NLY0	Uncharacterized protein	1	3	1	151
A0A1D5NYC2	Uncharacterized protein	2	5	3	223
A0A1L1RM08	Uncharacterized protein	21	24	3	22.8
A0A1L1RRF3	Uncharacterized protein	8	90	11	216.7
A0A3Q2U853	Uncharacterized protein	10	21	2	45.7
F1P5U4	Uncharacterized protein	25	76	7	33.9
A0A3Q2UEF6	Uncharacterized protein	6	1	1	37.7
R4GGZ2	Uncharacterized protein	22	11	2	9.5
E1BRT9	Uncharacterized protein	9	1	1	13.4
F1NXN8	Uncharacterized protein	1	3	1	79.5
A0A3Q2TSW8	Uncharacterized protein	1	2	1	124.9
R4GJL1	Uncharacterized protein	10	8	3	28.1
A0A3Q2U1N1	Uncharacterized protein	3	9	1	39.4
E1C460	Uncharacterized protein	18	56	6	32.2
F1NB62	Uncharacterized protein	36	98	9	44.6
E1BXI3	Uncharacterized protein	28	23	3	14.2
A0A3Q2UJ04	Uncharacterized protein	2	1	1	67.1
A0A1L1S091	Uncharacterized protein	15	28	4	20.7
A0A1D5PB69	Uncharacterized protein	7	8	1	16.3
A0A1D5NY41	Uncharacterized protein	3	8	1	53.3
A0A1D5NV65	Uncharacterized protein	36	212	20	68
A0A1D5PWG8	Uncharacterized protein	26	6	2	13.8
A0A1L1S0P1	Uncharacterized protein	14	27	4	50.8
Q5ZIY2	Uncharacterized protein	26	42	7	31.7
A0A1D5PE96	Uncharacterized protein	50	319	24	71.7
A0A3Q2TWP4	Uncharacterized protein	10	5	2	36.3
F1NCU9	Uncharacterized protein	7	4	2	39.3
A0A3Q2U321	Uncharacterized protein	3	2	1	96
F1NUS2	Uncharacterized protein	31	220	23	95
R4GIN8	Uncharacterized protein	4	9	2	46
Q5ZJL3	Uncharacterized protein	6	20	1	29.1
E1C9F4	Uncharacterized protein	45	65	8	25.1
A0A1L1S0D8	Uncharacterized protein	9	38	3	59.9
A0A1D5PPP9	Uncharacterized protein	10	9	1	12
A0A1D5PR76	Uncharacterized protein	1	3	1	139.3
A0A1D5PUZ2	Uncharacterized protein	24	135	16	94
Q5ZKQ2	Uncharacterized protein	45	71	7	24.9
Q5F3R8	Uncharacterized protein	25	32	5	24.5
A0A1D5PCA4	Uncharacterized protein	5	9	1	22.8
A0A1D5PE33	Uncharacterized protein	26	71	6	25.1
A0A3Q2TZA9	Uncharacterized protein	9	9	2	23.8
Q5ZIP7	Uncharacterized protein	41	83	6	23.5
Q5F337	Uncharacterized protein	22	42	1	21.4
F1NSA8	Uncharacterized protein	34	63	6	21
A0A1D5PJR5	Uncharacterized protein	35	156	18	75.4
F1NAB5	Uncharacterized protein	40	43	5	15.9
Q5ZMT8	Uncharacterized protein	1	5	1	100.6
Q5ZMR5	Uncharacterized protein	56	153	14	32.9
Q5ZIH7	Uncharacterized protein	9	11	1	13.4
Q5ZM94	Uncharacterized protein	4	10	1	27.4
Q5ZLL3	Uncharacterized protein	3	7	1	46.1
Q5ZL64	Uncharacterized protein	11	24	2	32.4
A0A1D5P648	Uncharacterized protein	11	31	4	45.4
A0A1D5PF81	Uncharacterized protein	38	55	9	34.4
A0A1L1RUF2	Uncharacterized protein	33	108	12	56.1
A0A3Q2U5M7	Uncharacterized protein	8	6	2	37
A0A3Q2UIT5	Uncharacterized protein	27	87	7	37.2
A0A1D5P3B1	Uncharacterized protein	10	20	2	20.2
E1BTG1	Uncharacterized protein	25	20	3	17.7
E1BY89	Uncharacterized protein	16	7	2	14.9
A0A1D5NUI1	Uncharacterized protein	12	22	4	50.3
A0A1L1RT94	Uncharacterized protein	10	9	2	19.8
E1BVB1	Uncharacterized protein	17	7	2	15.9
A0A1L1S0X5	Uncharacterized protein	21	17	3	13.3
F1NQ35	Uncharacterized protein	32	27	4	12.6
E1BU66	Uncharacterized protein	36	5	2	8.2
A0A1D5NVI1	Uncharacterized protein	13	19	2	21.8
Q5ZHW8	Uncharacterized protein	36	46	4	16.3
A0A3Q2U825	Uncharacterized protein	30	17	2	7.8
A0A1D5PEW1	Uncharacterized protein	6	3	1	31.5
A0A1D5P973	Uncharacterized protein	15	23	1	22.4
A0A1D5PMI8	Uncharacterized protein	6	25	3	62.1
A0A3Q2UE57	Uncharacterized protein	10	29	4	54.4
E1BSA7	Uncharacterized protein	8	52	6	119.9
A0A3Q2UGR5	Uncharacterized protein	9	61	8	124.2
A0A1D5PG13	Uncharacterized protein	18	6	1	7.7
H9KYX6	Uncharacterized protein	46	151	18	52.4
F1N876	Uncharacterized protein	14	29	4	42.9
F2Z4L4	Uncharacterized protein	19	65	4	32.1
E1BXJ6	Uncharacterized protein	19	51	7	50.8
A0A1D5PT81	Uncharacterized protein	17	31	7	74.8
A0A3S5ZPB7	Uncharacterized protein	9	18	3	39.9
Q5ZLG7	Uncharacterized protein	25	47	7	32.7
A0A1D5PEH7	Uncharacterized protein	2	1	1	68.8
E1C4J6	Uncharacterized protein	4	1	1	37.7
A0A1L1S0Q5	Uncharacterized protein	5	11	1	19.6
A0A3Q2TXG3	Uncharacterized protein	1	1	1	324.3
A0A1D5PGW7	Uncharacterized protein	22	18	3	21.8
F6R1X6	Uncharacterized protein	7	12	2	46.3
A0A1D5PTR7	Uncharacterized protein	5	6	1	32.8
F1NAS0	Uncharacterized protein	12	30	3	37.2
A0A3Q2UAF8	Uncharacterized protein	13	65	5	69.6
Q5ZMG9	Uncharacterized protein	42	173	18	60.4
A0A1D5PXP9	Uncharacterized protein	5	13	3	74.4
A0A1L1RRE9	Uncharacterized protein	1	8	1	187.1
Q5ZHP4	Uncharacterized protein	27	42	4	19.8
A0A1D5PFP7	Uncharacterized protein	26	33	6	28.6
A0A1D5P2B9	Uncharacterized protein	21	42	4	34.7
A0A1D5PV36	Uncharacterized protein	27	115	6	52.4
A0A1D5P2V1	Uncharacterized protein	36	99	3	31.7
A0A1L1RJI2	Uncharacterized protein	22	31	3	22.3
A0A3Q2UDR4	Uncharacterized protein	1	4	1	71
A0A1D5PRZ7	Uncharacterized protein	19	118	15	107.4
F1P201	Uncharacterized protein	3	1	1	59.9
A0A1D5NTT4	Uncharacterized protein	7	15	1	33.5
F6T197	Uncharacterized protein	10	29	2	31.5
A0A3Q2U8K0	Uncharacterized protein	25	46	5	33.1
A0A3Q2U5G8	Uncharacterized protein	11	22	1	39.9
A0A3Q3AER1	Uncharacterized protein	1	13	2	177.2
A0A3Q3AZN5	Uncharacterized protein	10	5	1	7.6
A0A3Q2UAN3	Uncharacterized protein	3	2	1	33.7
A0A3Q2U0G4	Uncharacterized protein	19	31	5	30.7
A0A3Q3AG75	Uncharacterized protein	2	1	1	48.5
A0A3Q3B2L3	Uncharacterized protein	22	82	9	52
A0A3Q3ASJ5	Uncharacterized protein	2	13	1	109.5
A0A3Q2U7J0	Uncharacterized protein	1	12	1	107.8
A0A3Q2U989	Uncharacterized protein	28	34	3	14.7
A0A1L1RJ91	Uncharacterized protein	2	12	1	104
A0A1D5PZM0	Uncharacterized protein	7	11	1	22.5
A0A1D5PG73	Uncharacterized protein	17	67	6	40.1
A0A1D5PHS9	UPF2 regulator of nonsense mediated mRNA decay	1	5	1	147.6
A0A1D5NYU4	Urea transporter	4	1	1	46.6
E1BWX9	Urocanate hydratase 1	19	58	9	61.3
F1NBI2	Uroporphyrinogen decarboxylase	30	43	6	36.9
A0A1D5P0A1	UTP--glucose-1-phosphate uridylyltransferase	22	56	9	56.8
A0A1D5P2K1	UV excision repair protein RAD23	23	35	6	39.3
A0A1D5NW43	Vacuolar protein sorting 25 homolog	6	1	1	20.4
F1NVF0	Vacuolar protein sorting-associated protein 35	14	57	9	92
A0A1D5PP57	Vacuolar proton pump subunit B	25	52	9	55.6
A0A3Q3AXP4	Vesicle amine transport 1	21	77	7	43.6
A2N882	VH1 protein (Fragment)	28	13	1	12.3
A2N883	VH1 protein (Fragment)	33	18	2	12.4
E1C3A9	Vigilin	12	74	11	141.5
Q6LDD0	Vinculin (Fragment)	54	75	8	20.4
A0A1L1RM52	VPS26, retromer complex component A	6	7	1	38
A0A1L1RZ87	V-set and immunoglobulin domain containing 4	7	27	2	42.5
F1NBW2	V-type proton ATPase catalytic subunit A	18	68	8	68.3
E1C3C6	V-type proton ATPase subunit G	18	16	2	13.5
F1NW50	V-type proton ATPase subunit H	5	12	1	55.4
A0A3Q2TWQ7	VWFD domain-containing protein	21	30	4	30
Q5ZIE0	W2 domain-containing protein	8	17	3	49
F1NRI3	WD repeat-containing protein 1	31	159	16	66.5
R4GMC9	WD repeat-containing protein 61	5	4	1	35.2
F1NLV4	WD_REPEATS_REGION domain-containing protein	15	33	3	37.3
Q5ZK94	WD_REPEATS_REGION domain-containing protein	10	26	3	68.1
A0A1L1RNL7	WD_REPEATS_REGION domain-containing protein	4	24	2	62.5
A0A3Q3AJD3	WH1 domain-containing protein	12	1	1	9.5
A0A182C6I3	W-linked ribosomal protein L17	17	27	3	21.4
F1NIY2	Xanthine dehydrogenase/oxidase	27	257	33	149.4
F1P0A1	X-prolyl aminopeptidase 1	28	132	14	70
R4GIW4	X-prolyl aminopeptidase 2	1	2	1	75.7
A0A1D5PKV6	Xylulokinase	23	130	12	58.3
A0A3Q3A913	Zinc finger and BTB domain containing 8 opposite strand	2	4	1	60.1
E1C6T3	Zinc finger FYVE domain-containing protein	1	1	1	154.7
A0A1D5PN34	Zinc finger protein 207	3	7	1	50.9
A0A182C5X3	Z-linked SUB1-like transcriptional regulator	9	12	1	14.2
F1NG44	ZnF_CDGSH domain-containing protein	36	18	2	11.9
F6T844	ZPR1 zinc finger	2	15	1	49.6
